# Supplementary material for: Hemgn Protects Hematopoietic Stem and Progenitor Cells Against Transplantation Stress Through Negatively Regulating IFN‐γ Signaling
Source: Adv Sci (Weinh). 2021 Dec 19;9(5):2103838. doi: 10.1002/advs.202103838 (PMC8844507; doi:10.1002/advs.202103838)
Supplement: Supplementary file 2 — Supplemental Table 1 [file ADVS-9-2103838-s001.xls]

## Sheet: upregulated genes
GeneName	Uniprot:Description	FoldChange	Log2FoldChange	pval	padj	GO:biological_process	GO:cellular_component	GO:molecular_function	KEGG:KO	KEGG:Description
Tpm3-rs7	Tropomyosin alpha-3 chain	18.7591	4.22952	0	0	GO:0007420|brain development;	GO:0005903|brush border;GO:0005737|cytoplasm;GO:0005856|cytoskeleton;	0	K09290	TPM3; tropomyosin 3
Gm11084	0	15.3823	3.9432	0.029628	0.216037	0	0	0	0	0
Capn1	Calpain-1 catalytic subunit	8.91519	3.15626	2.0636e-140	8.34639e-137	GO:0060056|mammary gland involution;GO:0006508|proteolysis;GO:0032801|receptor catabolic process;	GO:0005737|cytoplasm;GO:0005829|cytosol;GO:0070062|extracellular exosome;GO:0005925|focal adhesion;GO:0005764|lysosome;GO:0016020|membrane;GO:0005739|mitochondrion;GO:0005886|plasma membrane;	GO:0005509|calcium ion binding;GO:0004198|calcium-dependent cysteine-type endopeptidase activity;	K01367	CAPN1; calpain-1 [EC:3.4.22.52]
H2-Q2	H-2 class I histocompatibility antigen, alpha chain (Fragment)	8.02501	3.0045	0.000223781	0.00591752	GO:0002479|antigen processing and presentation of exogenous peptide antigen via MHC class I, TAP-dependent;GO:0002474|antigen processing and presentation of peptide antigen via MHC class I;GO:0006955|immune response;	GO:0071556|integral component of lumenal side of endoplasmic reticulum membrane;GO:0042612|MHC class I protein complex;GO:0030670|phagocytic vesicle membrane;	0	0	0
Traf3ip1	TRAF3-interacting protein 1	7.56699	2.91972	7.01964e-17	1.84577e-14	GO:0042384|cilium assembly;GO:0042073|intraciliary transport;GO:0001822|kidney development;GO:0001738|morphogenesis of a polarized epithelium;GO:0070507|regulation of microtubule cytoskeleton organization;	GO:0005813|centrosome;GO:0097546|ciliary base;GO:0097542|ciliary tip;GO:0035869|ciliary transition zone;GO:0005929|cilium;GO:0005737|cytoplasm;GO:0030992|intraciliary transport particle B;	0	0	0
Rpp38	Ribonuclease P protein subunit p38	6.59382	2.72111	0.0108117	0.109698	GO:0090502|RNA phosphodiester bond hydrolysis, endonucleolytic;GO:0008033|tRNA processing;	GO:0005655|nucleolar ribonuclease P complex;GO:0005730|nucleolus;	GO:0004526|ribonuclease P activity;	0	0
Prelid2	PRELI domain-containing protein 2	6.08137	2.6044	9.28823e-05	0.0028567	0	GO:0005758|mitochondrial intermembrane space;GO:0005739|mitochondrion;	GO:1990050|phosphatidic acid transporter activity;	0	0
Colec12	Collectin-12	4.87346	2.28495	0.0269793	0.20352	GO:0071360|cellular response to exogenous dsRNA;GO:0006955|immune response;GO:0006910|phagocytosis, recognition;GO:0060355|positive regulation of cell adhesion molecule production;GO:0034138|toll-like receptor 3 signaling pathway;	GO:0005581|collagen trimer;GO:0070062|extracellular exosome;GO:0016021|integral component of membrane;	GO:0030246|carbohydrate binding;GO:0030169|low-density lipoprotein particle binding;GO:0046872|metal ion binding;GO:0008329|signaling pattern recognition receptor activity;	K10062	COLEC12; collectin sub-family member 12
Mcoln3	Mucolipin-3	4.53422	2.18085	5.36068e-05	0.00175885	GO:0042491|auditory receptor cell differentiation;GO:0006811|ion transport;GO:0007626|locomotory behavior;	GO:0005737|cytoplasm;GO:0016021|integral component of membrane;GO:0005886|plasma membrane;	0	K04994	MCOLN3; mucolipin 3
Arhgef37	Rho guanine nucleotide exchange factor 37	4.33081	2.11464	2.83996e-05	0.00101569	GO:0035023|regulation of Rho protein signal transduction;	GO:0005737|cytoplasm;	GO:0005089|Rho guanyl-nucleotide exchange factor activity;	0	0
Olfr99	Olfactory receptor 24	4.29632	2.1031	0.000302047	0.00757451	0	GO:0016021|integral component of membrane;GO:0005886|plasma membrane;	GO:0004930|G-protein coupled receptor activity;GO:0004984|olfactory receptor activity;	K04257	OLFR; olfactory receptor
Slc44a3	Choline transporter-like protein 3	4.17727	2.06256	3.26745e-09	3.00493e-07	0	GO:0016021|integral component of membrane;	0	K15282	SLC44A3; solute carrier family 44 (choline transporter-like protein), member 3
Klk1	Kallikrein-1	4.03613	2.01297	0.00195409	0.03253	0	GO:0070062|extracellular exosome;GO:0005615|extracellular space;GO:0005634|nucleus;GO:0043234|protein complex;	GO:0004175|endopeptidase activity;GO:0016811|hydrolase activity, acting on carbon-nitrogen (but not peptide) bonds, in linear amides;GO:0004252|serine-type endopeptidase activity;	K01325	KLK1_2; tissue kallikrein [EC:3.4.21.35]
Ttpa	Alpha-tocopherol transfer protein	3.60413	1.84965	0.00188758	0.0318044	GO:0001892|embryonic placenta development;GO:0046909|intermembrane transport;GO:0051452|intracellular pH reduction;GO:0060548|negative regulation of cell death;GO:0090212|negative regulation of establishment of blood-brain barrier;GO:0001890|placenta development;GO:0007584|response to nutrient;GO:0009268|response to pH;GO:0009636|response to toxic substance;GO:0042360|vitamin E metabolic process;…	GO:0005737|cytoplasm;GO:0005829|cytosol;GO:0005770|late endosome;	GO:0043325|phosphatidylinositol-3,4-bisphosphate binding;GO:0005546|phosphatidylinositol-4,5-bisphosphate binding;GO:0005215|transporter activity;GO:0008431|vitamin E binding;	0	0
Gm12248	Fatty acid hydroxylase domain-containing protein 2	3.49387	1.80482	0.0198448	0.165468	GO:0006633|fatty acid biosynthetic process;GO:0016126|sterol biosynthetic process;	GO:0005789|endoplasmic reticulum membrane;GO:0016021|integral component of membrane;	GO:0000254|C-4 methylsterol oxidase activity;GO:0005506|iron ion binding;	K07750	E1.14.13.72, SC4MOL, ERG25; methylsterol monooxygenase [EC:1.14.13.72]
Serpinb7	Serpin B7	3.46252	1.79182	0.013561	0.129037	GO:0032967|positive regulation of collagen biosynthetic process;GO:0072126|positive regulation of glomerular mesangial cell proliferation;GO:0090362|positive regulation of platelet-derived growth factor production;GO:0032914|positive regulation of transforming growth factor beta1 production;GO:0030162|regulation of proteolysis;	GO:0005737|cytoplasm;GO:0005615|extracellular space;	GO:0004867|serine-type endopeptidase inhibitor activity;	K13964	SERPINB7; serpin B7
Pim1	Serine/threonine-protein kinase pim-1	3.15749	1.65878	3.47363e-84	7.63154e-81	GO:0006915|apoptotic process;GO:0007049|cell cycle;GO:0008283|cell proliferation;GO:0043066|negative regulation of apoptotic process;GO:0043433|negative regulation of sequence-specific DNA binding transcription factor activity;GO:0045893|positive regulation of transcription, DNA-templated;GO:0046777|protein autophosphorylation;GO:0006468|protein phosphorylation;GO:0050821|protein stabilization;GO…	GO:0005737|cytoplasm;GO:0005634|nucleus;GO:0005886|plasma membrane;	GO:0005524|ATP binding;GO:0030145|manganese ion binding;GO:0004674|protein serine/threonine kinase activity;GO:0043024|ribosomal small subunit binding;GO:0008134|transcription factor binding;	0	0
Vcan	Versican core protein	3.10056	1.63253	1.4925e-09	1.4437e-07	GO:0007155|cell adhesion;GO:0007417|central nervous system development;GO:0007507|heart development;GO:0001649|osteoblast differentiation;GO:0043666|regulation of phosphoprotein phosphatase activity;GO:0001501|skeletal system development;GO:0001657|ureteric bud development;	GO:0031012|extracellular matrix;GO:0005576|extracellular region;GO:0005615|extracellular space;GO:0043231|intracellular membrane-bounded organelle;GO:0016020|membrane;GO:0005578|proteinaceous extracellular matrix;	GO:0005509|calcium ion binding;GO:0030246|carbohydrate binding;GO:0005201|extracellular matrix structural constituent;GO:0005540|hyaluronic acid binding;GO:0019903|protein phosphatase binding;	0	0
Cxcl9	C-X-C motif chemokine 9	3.09504	1.62996	1.53876e-06	8.39973e-05	GO:0070098|chemokine-mediated signaling pathway;GO:0006935|chemotaxis;GO:0051607|defense response to virus;GO:0007186|G-protein coupled receptor signaling pathway;GO:0006955|immune response;GO:0006954|inflammatory response;GO:0030816|positive regulation of cAMP metabolic process;GO:0043950|positive regulation of cAMP-mediated signaling;GO:0002690|positive regulation of leukocyte chemotaxis;GO:004…	GO:0009897|external side of plasma membrane;GO:0005615|extracellular space;	GO:0008009|chemokine activity;GO:0045236|CXCR chemokine receptor binding;GO:0048248|CXCR3 chemokine receptor binding;	K05416	CXCL9; C-X-C motif chemokine 9
Marveld2	MARVEL domain-containing protein 2	3.00605	1.58787	0.000436575	0.0100996	GO:0070830|bicellular tight junction assembly;GO:0045216|cell-cell junction organization;GO:0061028|establishment of endothelial barrier;GO:0007605|sensory perception of sound;	GO:0016324|apical plasma membrane;GO:0016323|basolateral plasma membrane;GO:0005923|bicellular tight junction;GO:0005737|cytoplasm;GO:0031410|cytoplasmic vesicle;GO:0016021|integral component of membrane;GO:0033010|paranodal junction;GO:0043220|Schmidt-Lanterman incisure;GO:0061689|tricellular tight junction;	0	K17291	MARVELD2; MARVEL domain-containing protein 2
Gnb5	Guanine nucleotide-binding protein subunit beta-5	2.94753	1.55951	0.000835527	0.0168632	GO:0007186|G-protein coupled receptor signaling pathway;GO:1901386|negative regulation of voltage-gated calcium channel activity;GO:0043547|positive regulation of GTPase activity;	GO:0005829|cytosol;GO:0043209|myelin sheath;GO:0005634|nucleus;GO:0001917|photoreceptor inner segment;GO:0001750|photoreceptor outer segment;GO:0005886|plasma membrane;	GO:0051087|chaperone binding;GO:0031682|G-protein gamma-subunit binding;GO:0005096|GTPase activator activity;GO:0004871|signal transducer activity;	K04539	GNB5; guanine nucleotide-binding protein subunit beta-5
Gm6904	PHD finger protein 11A	2.91199	1.542	0.00640041	0.0766448	GO:0050776|regulation of immune response;	GO:0005634|nucleus;	GO:0046872|metal ion binding;	0	0
Fn1	Fibronectin	2.88646	1.5293	1.3975e-21	5.01731e-19	GO:0006953|acute-phase response;GO:0001525|angiogenesis;GO:0007161|calcium-independent cell-matrix adhesion;GO:0007155|cell adhesion;GO:0007160|cell-matrix adhesion;GO:0007044|cell-substrate junction assembly;GO:0035987|endodermal cell differentiation;GO:0033622|integrin activation;GO:2001202|negative regulation of transforming growth factor-beta secretion;GO:0018149|peptide cross-linking;GO:0045…	GO:0016324|apical plasma membrane;GO:0005605|basal lamina;GO:0005604|basement membrane;GO:0072562|blood microparticle;GO:0005793|endoplasmic reticulum-Golgi intermediate compartment;GO:0070062|extracellular exosome;GO:0031012|extracellular matrix;GO:0005615|extracellular space;GO:0005577|fibrinogen complex;GO:0005578|proteinaceous extracellular matrix;	GO:0008201|heparin binding;GO:0042802|identical protein binding;GO:0005178|integrin binding;GO:0016504|peptidase activator activity;GO:0002020|protease binding;	K05717	FN1; fibronectin 1
Hmga1-rs1	High mobility group protein HMG-I/HMG-Y	2.85599	1.51399	3.6375e-39	3.23374e-36	GO:0006284|base-excision repair;GO:0008285|negative regulation of cell proliferation;GO:0045892|negative regulation of transcription, DNA-templated;GO:0090402|oncogene-induced cell senescence;GO:2000774|positive regulation of cellular senescence;GO:0045944|positive regulation of transcription from RNA polymerase II promoter;GO:0045893|positive regulation of transcription, DNA-templated;GO:0035986…	GO:0005925|focal adhesion;GO:0005634|nucleus;GO:0090575|RNA polymerase II transcription factor complex;GO:0035985|senescence-associated heterochromatin focus;	GO:0003680|AT DNA binding;GO:0003682|chromatin binding;GO:0003906|DNA-(apurinic or apyrimidinic site) lyase activity;GO:0019899|enzyme binding;GO:0030374|ligand-dependent nuclear receptor transcription coactivator activity;GO:0042975|peroxisome proliferator activated receptor binding;GO:0042974|retinoic acid receptor binding;GO:0046965|retinoid X receptor binding;GO:0008134|transcription factor b…	K09282	HMGA1; high mobility group AT-hook protein 1
Serpinb9b	Serpin B9	2.85375	1.51286	0.00389522	0.0537143	GO:0071391|cellular response to estrogen stimulus;GO:0006955|immune response;GO:0002448|mast cell mediated immunity;GO:0033668|negative regulation by symbiont of host apoptotic process;GO:0043066|negative regulation of apoptotic process;GO:0010951|negative regulation of endopeptidase activity;GO:0010628|positive regulation of gene expression;GO:0042270|protection from natural killer cell mediated…	GO:0005737|cytoplasm;GO:0005829|cytosol;GO:0070062|extracellular exosome;GO:0005615|extracellular space;GO:0005622|intracellular;GO:0016020|membrane;GO:0005634|nucleus;	GO:0043027|cysteine-type endopeptidase inhibitor activity involved in apoptotic process;GO:0002020|protease binding;GO:0004867|serine-type endopeptidase inhibitor activity;	K13963	SERPINB; serpin B
Xkrx	XK-related protein 2	2.83578	1.50375	0.000846679	0.017033	0	GO:0016021|integral component of membrane;	0	0	0
Necab3	N-terminal EF-hand calcium-binding protein 3	2.75959	1.46446	0.0287296	0.211914	GO:0019538|protein metabolic process;GO:0042984|regulation of amyloid precursor protein biosynthetic process;	GO:0005737|cytoplasm;GO:0005783|endoplasmic reticulum;GO:0005789|endoplasmic reticulum membrane;GO:0000137|Golgi cis cisterna;	GO:0005509|calcium ion binding;	0	0
Ifi202b	Interferon-activable protein 202	2.69356	1.42951	1.75552e-14	3.68245e-12	GO:0035458|cellular response to interferon-beta;GO:0006954|inflammatory response;GO:0045087|innate immune response;GO:0043154|negative regulation of cysteine-type endopeptidase activity involved in apoptotic process;GO:0045824|negative regulation of innate immune response;	GO:0005737|cytoplasm;GO:0005634|nucleus;	GO:0003690|double-stranded DNA binding;	K12971	IFI202; interferon-activable protein 202
Slc39a1	Zinc transporter ZIP1	2.66402	1.41361	2.6956e-09	2.50369e-07	GO:0048701|embryonic cranial skeleton morphogenesis;GO:0001701|in utero embryonic development;GO:0060173|limb development;GO:0071577|zinc II ion transmembrane transport;GO:0006829|zinc II ion transport;	GO:0016021|integral component of membrane;GO:0005886|plasma membrane;	GO:0005385|zinc ion transmembrane transporter activity;	K14709	SLC39A1_2_3, ZIP1_2_3; solute carrier family 39 (zinc transporter), member 1/2/3
Zfp974	Zinc finger protein 60	2.6484	1.40512	0.00286612	0.0429436	GO:0006355|regulation of transcription, DNA-templated;	GO:0005634|nucleus;	GO:0003677|DNA binding;GO:0046872|metal ion binding;GO:0003700|transcription factor activity, sequence-specific DNA binding;	K09228	KRAB; KRAB domain-containing zinc finger protein
Klra3	Killer cell lectin-like receptor 3	2.61845	1.38871	4.62274e-05	0.00155335	GO:0007155|cell adhesion;	GO:0016021|integral component of membrane;GO:0005886|plasma membrane;	GO:0030246|carbohydrate binding;	0	0
Trim30c	Tripartite motif-containing protein 30A	2.58477	1.37003	0.000100809	0.00304039	GO:0032715|negative regulation of interleukin-6 production;GO:1900226|negative regulation of NLRP3 inflammasome complex assembly;GO:2000378|negative regulation of reactive oxygen species metabolic process;GO:0034122|negative regulation of toll-like receptor signaling pathway;GO:0032720|negative regulation of tumor necrosis factor production;GO:0045732|positive regulation of protein catabolic proc…	GO:0005737|cytoplasm;GO:0005634|nucleus;	GO:0003677|DNA binding;GO:0008270|zinc ion binding;	0	0
Zfp420	Zinc finger protein 420	2.56659	1.35985	0.000124446	0.00361883	GO:0006355|regulation of transcription, DNA-templated;GO:0006351|transcription, DNA-templated;	GO:0005634|nucleus;	GO:0003677|DNA binding;GO:0046872|metal ion binding;GO:0003700|transcription factor activity, sequence-specific DNA binding;	K09228	KRAB; KRAB domain-containing zinc finger protein
Ptger3	Prostaglandin E2 receptor EP3 subtype	2.56335	1.35803	0.000425504	0.00990491	GO:0007188|adenylate cyclase-modulating G-protein coupled receptor signaling pathway;GO:0015701|bicarbonate transport;GO:0001660|fever generation;GO:0014827|intestine smooth muscle contraction;GO:0060455|negative regulation of gastric acid secretion;GO:0007200|phospholipase C-activating G-protein coupled receptor signaling pathway;GO:0007204|positive regulation of cytosolic calcium ion concentrat…	GO:0005887|integral component of plasma membrane;GO:0005886|plasma membrane;	GO:0004957|prostaglandin E receptor activity;	0	0
Cxcl10	C-X-C motif chemokine 10	2.53716	1.34321	3.31447e-13	6.18777e-11	GO:0034605|cellular response to heat;GO:0071222|cellular response to lipopolysaccharide;GO:0070098|chemokine-mediated signaling pathway;GO:0006935|chemotaxis;GO:0051607|defense response to virus;GO:0042118|endothelial cell activation;GO:0007186|G-protein coupled receptor signaling pathway;GO:0006955|immune response;GO:0006954|inflammatory response;GO:0016525|negative regulation of angiogenesis;GO…	GO:0009897|external side of plasma membrane;GO:0005576|extracellular region;GO:0005615|extracellular space;	GO:0008009|chemokine activity;GO:0045236|CXCR chemokine receptor binding;GO:0048248|CXCR3 chemokine receptor binding;GO:0008201|heparin binding;	K12671	CXCL10, IP10; C-X-C motif chemokine 10
Eny2	Transcription and mRNA export factor ENY2	2.47199	1.30567	0.00160234	0.027905	GO:0016578|histone deubiquitination;GO:0061179|negative regulation of insulin secretion involved in cellular response to glucose stimulus;GO:0016973|poly(A)+ mRNA export from nucleus;GO:0045893|positive regulation of transcription, DNA-templated;GO:0015031|protein transport;GO:0006357|regulation of transcription from RNA polymerase II promoter;GO:0006368|transcription elongation from RNA polymera…	GO:0071819|DUBm complex;GO:0005643|nuclear pore;GO:0000124|SAGA complex;GO:0070390|transcription export complex 2;	GO:0003682|chromatin binding;GO:0030374|ligand-dependent nuclear receptor transcription coactivator activity;GO:0003713|transcription coactivator activity;	K11368	ENY2, DC6, SUS1; enhancer of yellow 2 transcription factor
Ccdc8	Coiled-coil domain-containing protein 8 homolog	2.46402	1.30101	0.00857538	0.0930737	GO:0000226|microtubule cytoskeleton organization;GO:0010923|negative regulation of phosphatase activity;GO:0007088|regulation of mitotic nuclear division;	GO:1990393|3M complex;GO:0005813|centrosome;GO:0005737|cytoplasm;GO:0005886|plasma membrane;	0	K17561	CCDC8; coiled-coil domain-containing protein 8
Cd3d	T-cell surface glycoprotein CD3 delta chain	2.42035	1.27522	9.11476e-16	2.05016e-13	GO:0007166|cell surface receptor signaling pathway;GO:0045944|positive regulation of transcription from RNA polymerase II promoter;GO:0045059|positive thymic T cell selection;GO:0006461|protein complex assembly;GO:0042110|T cell activation;	GO:0042105|alpha-beta T cell receptor complex;GO:0016021|integral component of membrane;GO:0042101|T cell receptor complex;	GO:0046982|protein heterodimerization activity;GO:0003713|transcription coactivator activity;GO:0004888|transmembrane signaling receptor activity;	K06450	CD3D; T-cell surface glycoprotein CD3 delta chain
Stac2	SH3 and cysteine-rich domain-containing protein 2	2.38733	1.2554	0.0175062	0.152578	GO:0035556|intracellular signal transduction;	GO:0005622|intracellular;	GO:0046872|metal ion binding;	0	0
Ibsp	Bone sialoprotein 2	2.36682	1.24295	1.98068e-07	1.34954e-05	GO:0030282|bone mineralization;GO:0007155|cell adhesion;GO:0071363|cellular response to growth factor stimulus;GO:0030198|extracellular matrix organization;GO:0001649|osteoblast differentiation;	GO:0031012|extracellular matrix;GO:0005615|extracellular space;GO:0016020|membrane;GO:0031988|membrane-bounded vesicle;	0	K06253	IBSP; integrin binding sialoprotein
9130230L23Rik	0	2.36091	1.23934	0.000121253	0.00353148	0	0	0	0	0
Polr3g	DNA-directed RNA polymerase III subunit RPC7	2.35287	1.23442	0.000273302	0.00697986	GO:0008283|cell proliferation;GO:0051607|defense response to virus;GO:0045087|innate immune response;GO:0045089|positive regulation of innate immune response;GO:0032728|positive regulation of interferon-beta production;GO:0006359|regulation of transcription from RNA polymerase III promoter;GO:0006384|transcription initiation from RNA polymerase III promoter;	GO:0005666|DNA-directed RNA polymerase III complex;GO:0000790|nuclear chromatin;	0	K03024	RPC7, POLR3G; DNA-directed RNA polymerase III subunit RPC7
C130026I21Rik	Nuclear autoantigen Sp-100	2.35147	1.23356	0.00010274	0.00308223	0	GO:0005634|nucleus;	GO:0003677|DNA binding;	K15413	SP100; nuclear autoantigen Sp-100
F2rl3	Proteinase-activated receptor 4	2.34508	1.22964	0.0398114	0.262148	GO:0007596|blood coagulation;GO:0051281|positive regulation of release of sequestered calcium ion into cytosol;	GO:0016021|integral component of membrane;GO:0005886|plasma membrane;	GO:0015057|thrombin receptor activity;	K04236	F2RL3, PAR4; coagulation factor II (thrombin) receptor-like 3
Siglech	Myeloid cell surface antigen CD33	2.34027	1.22668	5.89339e-11	7.2384e-09	GO:0007155|cell adhesion;	GO:0009897|external side of plasma membrane;GO:0016021|integral component of membrane;	GO:0030246|carbohydrate binding;	K06473	CD33, SIGLEC3; CD33 antigen
S100a7a	Protein S100-A15A	2.32879	1.21958	0.0331789	0.232487	GO:0042107|cytokine metabolic process;GO:0006954|inflammatory response;	GO:0005615|extracellular space;	GO:0005509|calcium ion binding;GO:0042056|chemoattractant activity;GO:0043621|protein self-association;	0	0
F2rl2	Proteinase-activated receptor 3	2.32094	1.21471	1.21609e-06	6.77709e-05	GO:0007596|blood coagulation;	GO:0016324|apical plasma membrane;GO:0016021|integral component of membrane;	GO:0015057|thrombin receptor activity;	K04235	F2RL2, PAR3; coagulation factor II (thrombin) receptor-like 2
E2f5	Transcription factor E2F5	2.28234	1.19051	0.000435119	0.010091	GO:0009887|organ morphogenesis;GO:0030030|cell projection organization;GO:0000082|G1/S transition of mitotic cell cycle;GO:0051726|regulation of cell cycle;GO:0006355|regulation of transcription, DNA-templated;GO:0006351|transcription, DNA-templated;	GO:0005737|cytoplasm;GO:0005635|nuclear envelope;GO:0005730|nucleolus;GO:0005634|nucleus;GO:0005667|transcription factor complex;	GO:0003677|DNA binding;GO:0003700|transcription factor activity, sequence-specific DNA binding;GO:0008134|transcription factor binding;	K04682	E2F4_5; transcription factor E2F4/5
Klri1	NKG2-A/NKG2-B type II integral membrane protein	2.2128	1.14587	0.00819151	0.0899572	0	GO:0016021|integral component of membrane;	GO:0030246|carbohydrate binding;	0	0
Gpr146	Probable G-protein coupled receptor 146	2.20893	1.14335	5.1483e-14	1.02248e-11	0	GO:0016021|integral component of membrane;GO:0005886|plasma membrane;	GO:0004930|G-protein coupled receptor activity;	K08431	GPR146; G protein-coupled receptor 146
Mrpl52	39S ribosomal protein L52, mitochondrial	2.19618	1.135	0.0242085	0.189347	GO:0006412|translation;	GO:0005762|mitochondrial large ribosomal subunit;GO:0005739|mitochondrion;	GO:0003735|structural constituent of ribosome;	K17433	MRPL52; large subunit ribosomal protein L52
Calhm2	Calcium homeostasis modulator protein 2	2.19208	1.1323	3.43049e-05	0.00120157	GO:0034220|ion transmembrane transport;	GO:0005887|integral component of plasma membrane;	GO:0005261|cation channel activity;	0	0
Trib3	Tribbles homolog 3	2.18744	1.12924	0.014406	0.134272	GO:0032869|cellular response to insulin stimulus;GO:0070059|intrinsic apoptotic signaling pathway in response to endoplasmic reticulum stress;GO:0045599|negative regulation of fat cell differentiation;GO:0045717|negative regulation of fatty acid biosynthetic process;GO:0006469|negative regulation of protein kinase activity;GO:0000122|negative regulation of transcription from RNA polymerase II pro…	GO:0005654|nucleoplasm;GO:0005634|nucleus;	GO:0005524|ATP binding;GO:0019899|enzyme binding;GO:0031434|mitogen-activated protein kinase kinase binding;GO:0019901|protein kinase binding;GO:0004860|protein kinase inhibitor activity;GO:0003714|transcription corepressor activity;GO:0031625|ubiquitin protein ligase binding;GO:0055106|ubiquitin-protein transferase regulator activity;	K19518	TRIB3; tribbles homolog 3
Cd200	OX-2 membrane glycoprotein	2.18633	1.12851	2.25621e-06	0.0001154	GO:0008037|cell recognition;GO:0007157|heterophilic cell-cell adhesion via plasma membrane cell adhesion molecules;GO:0007156|homophilic cell adhesion via plasma membrane adhesion molecules;GO:0043031|negative regulation of macrophage activation;GO:0050776|regulation of immune response;	GO:0005913|cell-cell adherens junction;GO:0005887|integral component of plasma membrane;	GO:0050839|cell adhesion molecule binding;GO:0042803|protein homodimerization activity;GO:0004872|receptor activity;GO:0005102|receptor binding;	0	0
Slc52a3	Solute carrier family 52, riboflavin transporter, member 3	2.17341	1.11996	0.0145044	0.134664	GO:0034605|cellular response to heat;GO:0032218|riboflavin transport;GO:0007605|sensory perception of sound;	GO:0016324|apical plasma membrane;GO:0005887|integral component of plasma membrane;	GO:0032217|riboflavin transporter activity;	K14620	RFT2; riboflavin transporter 2
Cand2	Cullin-associated NEDD8-dissociated protein 2	2.17034	1.11792	0.0304862	0.220003	GO:0016567|protein ubiquitination;GO:0010265|SCF complex assembly;	GO:0005622|intracellular;GO:0005634|nucleus;	GO:0017025|TBP-class protein binding;	0	0
Lipt2	Putative lipoyltransferase 2, mitochondrial	2.16949	1.11736	0.0251716	0.195072	GO:0009107|lipoate biosynthetic process;GO:0009249|protein lipoylation;	GO:0005739|mitochondrion;	GO:0016874|ligase activity;GO:0033819|lipoyl(octanoyl) transferase activity;GO:0016415|octanoyltransferase activity;	K03801	lipB; lipoyl(octanoyl) transferase [EC:2.3.1.181]
Snx32	Sorting nexin-32	2.15311	1.10642	0.029892	0.217057	GO:0006897|endocytosis;GO:0015031|protein transport;GO:0016050|vesicle organization;	GO:0005768|endosome;GO:0019898|extrinsic component of membrane;	GO:0035091|phosphatidylinositol binding;	K17920	SNX5_6_32; sorting nexin-5/6/32
Tlr12	Toll-like receptor 12	2.14391	1.10025	0.00800949	0.0885836	GO:0042832|defense response to protozoan;GO:0006955|immune response;GO:0006954|inflammatory response;GO:0045087|innate immune response;GO:0007165|signal transduction;	GO:0016021|integral component of membrane;	0	K18807	TLR12; toll-like receptor 12
Wdr25	WD repeat-containing protein 25	2.13265	1.09265	0.000176511	0.00486749	GO:0006629|lipid metabolic process;GO:0006869|lipid transport;	GO:0005737|cytoplasm;GO:0005856|cytoskeleton;	GO:0015485|cholesterol binding;GO:0001786|phosphatidylserine binding;	0	0
Phf11a	PHD finger protein 11A	2.13201	1.09221	1.16088e-05	0.000479478	GO:0050776|regulation of immune response;	GO:0005634|nucleus;	GO:0046872|metal ion binding;	0	0
Gvin1	Interferon-induced very large GTPase 1	2.12781	1.08937	2.38283e-05	0.000872257	0	GO:0005829|cytosol;GO:0005634|nucleus;	GO:0005525|GTP binding;	0	0
Nxpe5	NXPE family member 3	2.1215	1.08508	0.0420217	0.269404	0	GO:0005576|extracellular region;	0	0	0
Tmem17	Transmembrane protein 17	2.10621	1.07465	0.00261064	0.039982	GO:0042384|cilium assembly;GO:0035058|nonmotile primary cilium assembly;GO:0007224|smoothened signaling pathway;	GO:0060170|ciliary membrane;GO:0035869|ciliary transition zone;GO:0016021|integral component of membrane;GO:0016020|membrane;GO:0036038|TCTN-B9D complex;	0	K19384	TMEM17; transmembrane protein 17
Trim30d	Tripartite motif-containing protein 30A	2.103	1.07245	3.32474e-16	7.85691e-14	GO:0032715|negative regulation of interleukin-6 production;GO:1900226|negative regulation of NLRP3 inflammasome complex assembly;GO:2000378|negative regulation of reactive oxygen species metabolic process;GO:0034122|negative regulation of toll-like receptor signaling pathway;GO:0032720|negative regulation of tumor necrosis factor production;GO:0045732|positive regulation of protein catabolic proc…	GO:0005737|cytoplasm;GO:0005634|nucleus;	GO:0003677|DNA binding;GO:0008270|zinc ion binding;	0	0
Xlr3b	X-linked lymphocyte-regulated protein 3B	2.0808	1.05714	0.0152034	0.138696	GO:0061003|positive regulation of dendritic spine morphogenesis;GO:0051965|positive regulation of synapse assembly;GO:0007286|spermatid development;	GO:0005634|nucleus;	0	0	0
Tifab	TRAF-interacting protein with FHA domain-containing protein B	2.07961	1.05631	6.00653e-10	6.22977e-08	GO:0007249|I-kappaB kinase/NF-kappaB signaling;	GO:0005622|intracellular;	0	0	0
Arhgef10l	Rho guanine nucleotide exchange factor 10-like protein	2.07883	1.05577	0.00037674	0.0090403	GO:0035023|regulation of Rho protein signal transduction;	GO:0005737|cytoplasm;	GO:0005089|Rho guanyl-nucleotide exchange factor activity;	K16727	ARHGEF10; Rho guanine nucleotide exchange factor 10
Zfp867	Zinc finger protein 709	2.0778	1.05506	0.00483667	0.0629678	GO:0006355|regulation of transcription, DNA-templated;GO:0006351|transcription, DNA-templated;	GO:0005634|nucleus;	GO:0003677|DNA binding;GO:0046872|metal ion binding;	K09228	KRAB; KRAB domain-containing zinc finger protein
Iigp1	Interferon-inducible GTPase 1	2.07393	1.05236	4.72559e-10	5.01262e-08	GO:0035458|cellular response to interferon-beta;GO:0019221|cytokine-mediated signaling pathway;GO:0050829|defense response to Gram-negative bacterium;GO:0042832|defense response to protozoan;GO:0045087|innate immune response;GO:0010506|regulation of autophagy;	GO:0005789|endoplasmic reticulum membrane;GO:0032580|Golgi cisterna membrane;GO:0031965|nuclear membrane;GO:0020005|symbiont-containing vacuole membrane;	GO:0019003|GDP binding;GO:0005525|GTP binding;GO:0003924|GTPase activity;GO:0042802|identical protein binding;	0	0
Gm5431	T-cell-specific guanine nucleotide triphosphate-binding protein 2	2.07142	1.05062	0.00172846	0.0296314	0	GO:0016020|membrane;	GO:0005525|GTP binding;	0	0
Acod1	Cis-aconitate decarboxylase	2.0678	1.0481	3.78095e-31	2.20583e-28	GO:0035458|cellular response to interferon-beta;GO:0071346|cellular response to interferon-gamma;GO:0071347|cellular response to interleukin-1;GO:0071222|cellular response to lipopolysaccharide;GO:0071219|cellular response to molecule of bacterial origin;GO:0071393|cellular response to progesterone stimulus;GO:0071356|cellular response to tumor necrosis factor;GO:0006952|defense response;GO:00075…	GO:0005739|mitochondrion;	GO:0047613|aconitate decarboxylase activity;	K17724	IRG1; aconitate decarboxylase [EC:4.1.1.6]
Scml4	Sex comb on midleg-like protein 4	2.06462	1.04588	1.49742e-07	1.03923e-05	GO:0006355|regulation of transcription, DNA-templated;GO:0006351|transcription, DNA-templated;	GO:0005634|nucleus;	0	K11466	SCML4; sex comb on midleg-like protein 4
Taf1a	TATA box-binding protein-associated factor RNA polymerase I subunit A	2.0561	1.03991	0.00941333	0.0995115	GO:0000183|chromatin silencing at rDNA;GO:0006360|transcription from RNA polymerase I promoter;GO:0006361|transcription initiation from RNA polymerase I promoter;	GO:0043231|intracellular membrane-bounded organelle;GO:0015630|microtubule cytoskeleton;GO:0005654|nucleoplasm;GO:0005634|nucleus;GO:0000120|RNA polymerase I transcription factor complex;	GO:0003677|DNA binding;	K15212	TAF1A, SL1; TATA box-binding protein-associated factor RNA polymerase I subunit A
Tfcp2	Alpha-globin transcription factor CP2	2.05219	1.03716	0.011253	0.112947	GO:0045893|positive regulation of transcription, DNA-templated;GO:0006357|regulation of transcription from RNA polymerase II promoter;GO:0006351|transcription, DNA-templated;	GO:0005634|nucleus;GO:0005667|transcription factor complex;	GO:0043565|sequence-specific DNA binding;GO:0003700|transcription factor activity, sequence-specific DNA binding;	K09275	TFCP2; transcription factor CP2 and related proteins
Ptpro	Receptor-type tyrosine-protein phosphatase O	2.04877	1.03476	7.84562e-05	0.00246998	GO:0007411|axon guidance;GO:0000902|cell morphogenesis;GO:0072112|glomerular visceral epithelial cell differentiation;GO:0032835|glomerulus development;GO:0030032|lamellipodium assembly;GO:0002548|monocyte chemotaxis;GO:0090090|negative regulation of canonical Wnt signaling pathway;GO:0003105|negative regulation of glomerular filtration;GO:0035335|peptidyl-tyrosine dephosphorylation;GO:0003093|re…	GO:0016324|apical plasma membrane;GO:0043197|dendritic spine;GO:0070062|extracellular exosome;GO:0016021|integral component of membrane;GO:0016328|lateral plasma membrane;GO:0005886|plasma membrane;	GO:0042803|protein homodimerization activity;GO:0004725|protein tyrosine phosphatase activity;GO:0017147|Wnt-protein binding;	K18035	PTPRO; receptor-type tyrosine-protein phosphatase O [EC:3.1.3.48]
Cd2ap	CD2-associated protein	2.04797	1.0342	7.83261e-11	9.37353e-09	GO:0051301|cell division;GO:0016477|cell migration;GO:0007067|mitotic nuclear division;GO:0032911|negative regulation of transforming growth factor beta1 production;GO:1900182|positive regulation of protein localization to nucleus;GO:0043161|proteasome-mediated ubiquitin-dependent protein catabolic process;GO:2000249|regulation of actin cytoskeleton reorganization;GO:0048259|regulation of recepto…	GO:0005938|cell cortex;GO:0005913|cell-cell adherens junction;GO:0005911|cell-cell junction;GO:0005737|cytoplasm;GO:0005829|cytosol;GO:0030139|endocytic vesicle;GO:0070062|extracellular exosome;GO:0031941|filamentous actin;GO:0005730|nucleolus;GO:0048471|perinuclear region of cytoplasm;GO:0005886|plasma membrane;GO:0001726|ruffle;	GO:0098641|cadherin binding involved in cell-cell adhesion;GO:0017124|SH3 domain binding;	K13738	CD2AP; CD2-associated protein
Slamf1	Signaling lymphocytic activation molecule	2.03654	1.02612	0.000586965	0.0127567	GO:0007155|cell adhesion;GO:0045087|innate immune response;GO:0002232|leukocyte chemotaxis involved in inflammatory response;GO:0002277|myeloid dendritic cell activation involved in immune response;GO:0001779|natural killer cell differentiation;GO:0001787|natural killer cell proliferation;GO:2000349|negative regulation of CD40 signaling pathway;GO:1902714|negative regulation of interferon-gamma s…	GO:0009986|cell surface;GO:0009897|external side of plasma membrane;GO:0070062|extracellular exosome;GO:0016021|integral component of membrane;GO:0045335|phagocytic vesicle;	GO:0042802|identical protein binding;GO:0004872|receptor activity;	K06536	SLAMF1, CD150; signaling lymphocytic activation molecule family member 1
Gbp2	Guanylate-binding protein 1	2.02713	1.01944	2.14037e-25	9.51395e-23	GO:0044406|adhesion of symbiont to host;GO:0035458|cellular response to interferon-beta;GO:0071346|cellular response to interferon-gamma;GO:0071222|cellular response to lipopolysaccharide;GO:0050830|defense response to Gram-positive bacterium;GO:0042832|defense response to protozoan;	GO:0031410|cytoplasmic vesicle;GO:0000139|Golgi membrane;GO:0048471|perinuclear region of cytoplasm;GO:0020005|symbiont-containing vacuole membrane;	GO:0005525|GTP binding;GO:0003924|GTPase activity;	0	0
Adamts6	A disintegrin and metalloproteinase with thrombospondin motifs 6	2.01378	1.00991	0.00624325	0.0756713	GO:0035904|aorta development;GO:0003279|cardiac septum development;GO:0060976|coronary vasculature development;	GO:0005578|proteinaceous extracellular matrix;	GO:0004222|metalloendopeptidase activity;GO:0008237|metallopeptidase activity;GO:0008270|zinc ion binding;	K08621	ADAMTS6; a disintegrin and metalloproteinase with thrombospondin motifs 6 [EC:3.4.24.-]
Slc10a1	Sodium/bile acid cotransporter	2.00819	1.0059	0.00710926	0.0812754	GO:0015721|bile acid and bile salt transport;	GO:0016323|basolateral plasma membrane;GO:0005887|integral component of plasma membrane;GO:0016020|membrane;	GO:0008508|bile acid:sodium symporter activity;	K14341	SLC10A1, NTCP; solute carrier family 10 (sodium/bile acid cotransporter), member 1
Kynu	Kynureninase	2.00776	1.00559	0.000294305	0.00743489	GO:0034354|'de novo' NAD biosynthetic process from tryptophan;GO:0043420|anthranilate metabolic process;GO:0097053|L-kynurenine catabolic process;GO:0019805|quinolinate biosynthetic process;GO:0034341|response to interferon-gamma;GO:0034516|response to vitamin B6;GO:0006569|tryptophan catabolic process;GO:0019441|tryptophan catabolic process to kynurenine;	GO:0005737|cytoplasm;GO:0005829|cytosol;GO:0005739|mitochondrion;GO:0005654|nucleoplasm;	GO:0030429|kynureninase activity;GO:0042803|protein homodimerization activity;GO:0030170|pyridoxal phosphate binding;	K01556	KYNU, kynU; kynureninase [EC:3.7.1.3]
Fnip2	Folliculin-interacting protein 2	1.99542	0.996695	0.00600434	0.0735049	GO:0008630|intrinsic apoptotic signaling pathway in response to DNA damage;GO:0000122|negative regulation of transcription from RNA polymerase II promoter;GO:0033138|positive regulation of peptidyl-serine phosphorylation;GO:0031334|positive regulation of protein complex assembly;GO:0006468|protein phosphorylation;GO:0001932|regulation of protein phosphorylation;	GO:0005737|cytoplasm;GO:0005815|microtubule organizing center;GO:0005654|nucleoplasm;GO:0005634|nucleus;GO:0005886|plasma membrane;	0	0	0
Nod2	Nucleotide-binding oligomerization domain-containing protein 2	1.9837	0.98819	9.17821e-06	0.000393904	GO:0002253|activation of immune response;GO:0035419|activation of MAPK activity involved in innate immune response;GO:0071225|cellular response to muramyl dipeptide;GO:0071224|cellular response to peptidoglycan;GO:0002367|cytokine production involved in immune response;GO:0002374|cytokine secretion involved in immune response;GO:0006952|defense response;GO:0042742|defense response to bacterium;GO…	GO:0016323|basolateral plasma membrane;GO:0009986|cell surface;GO:0005737|cytoplasm;GO:0005856|cytoskeleton;GO:0005829|cytosol;GO:0005886|plasma membrane;GO:0043234|protein complex;GO:0031982|vesicle;	GO:0003779|actin binding;GO:0005524|ATP binding;GO:0050700|CARD domain binding;GO:0016888|endodeoxyribonuclease activity, producing 5'-phosphomonoesters;GO:0019899|enzyme binding;GO:0030544|Hsp70 protein binding;GO:0051879|Hsp90 protein binding;GO:0032500|muramyl dipeptide binding;GO:0042834|peptidoglycan binding;GO:0019901|protein kinase binding;	0	0
Mx1	Interferon-induced GTP-binding protein Mx1	1.98098	0.986212	1.88872e-06	9.96058e-05	GO:0051607|defense response to virus;GO:0045087|innate immune response;GO:0048285|organelle fission;GO:0009615|response to virus;	GO:0005737|cytoplasm;GO:0005789|endoplasmic reticulum membrane;GO:0005634|nucleus;GO:0048471|perinuclear region of cytoplasm;	GO:0005525|GTP binding;GO:0003924|GTPase activity;GO:0008017|microtubule binding;	0	0
Msh5	MutS protein homolog 5	1.97753	0.983699	1.30495e-05	0.000527317	GO:0051026|chiasma assembly;GO:0006298|mismatch repair;	GO:0000795|synaptonemal complex;	GO:0005524|ATP binding;GO:0030983|mismatched DNA binding;	K08741	MSH5; DNA mismatch repair protein MSH5
Tppp3	Tubulin polymerization-promoting protein family member 3	1.97464	0.981587	0.0019655	0.03253	GO:0001578|microtubule bundle formation;GO:0046785|microtubule polymerization;	GO:0005737|cytoplasm;GO:0070062|extracellular exosome;GO:0005874|microtubule;	GO:0015631|tubulin binding;	0	0
Tnfrsf9	Tumor necrosis factor receptor superfamily member 9	1.97159	0.97936	0.00038167	0.00912344	GO:0008625|extrinsic apoptotic signaling pathway via death domain receptors;GO:0006955|immune response;GO:0006954|inflammatory response;GO:0007275|multicellular organismal development;GO:0008285|negative regulation of cell proliferation;GO:2001180|negative regulation of interleukin-10 secretion;GO:2001183|negative regulation of interleukin-12 secretion;GO:0070207|protein homotrimerization;GO:0042…	GO:0009897|external side of plasma membrane;GO:0005615|extracellular space;GO:0005887|integral component of plasma membrane;	GO:0019955|cytokine binding;GO:0004872|receptor activity;GO:0005031|tumor necrosis factor-activated receptor activity;	K05146	TNFRSF9, CD137; tumor necrosis factor receptor superfamily member 9
Arrdc2	Arrestin domain-containing protein 2	1.96753	0.976384	0.0136979	0.130008	GO:0007165|signal transduction;	GO:0031410|cytoplasmic vesicle;GO:0005886|plasma membrane;	0	0	0
Fcgr1	High affinity immunoglobulin gamma Fc receptor I	1.95061	0.963925	0.00503824	0.0646898	GO:0001788|antibody-dependent cellular cytotoxicity;GO:0019884|antigen processing and presentation of exogenous antigen;GO:0042590|antigen processing and presentation of exogenous peptide antigen via MHC class I;GO:0007166|cell surface receptor signaling pathway;GO:0042742|defense response to bacterium;GO:0045087|innate immune response;GO:0006911|phagocytosis, engulfment;GO:0006910|phagocytosis, …	GO:0009897|external side of plasma membrane;GO:0016021|integral component of membrane;GO:0045121|membrane raft;GO:0005886|plasma membrane;	GO:0019864|IgG binding;GO:0019770|IgG receptor activity;	K06498	FCGR1A, CD64; high affinity immunoglobulin gamma Fc receptor I
Tmco6	Transmembrane and coiled-coil domain-containing protein 6	1.94309	0.958355	4.84031e-05	0.00161653	GO:0006606|protein import into nucleus;	GO:0005737|cytoplasm;GO:0016021|integral component of membrane;GO:0005634|nucleus;	GO:0008565|protein transporter activity;	0	0
Apol7e	Apolipoprotein L3	1.94253	0.957934	0.00202155	0.0333691	GO:0006954|inflammatory response;GO:0042157|lipoprotein metabolic process;GO:0043123|positive regulation of I-kappaB kinase/NF-kappaB signaling;	GO:0005737|cytoplasm;GO:0005576|extracellular region;GO:0016020|membrane;	GO:0008289|lipid binding;GO:0005319|lipid transporter activity;GO:0004871|signal transducer activity;	K14480	APOL; apolipoprotein L
Spice1	Spindle and centriole-associated protein 1	1.93997	0.956036	0.000496493	0.011181	GO:0051301|cell division;GO:0051310|metaphase plate congression;GO:0090307|mitotic spindle assembly;GO:0046599|regulation of centriole replication;	GO:0005814|centriole;GO:0005813|centrosome;GO:0005737|cytoplasm;GO:0005819|spindle;	0	K16490	SPICE1; spindle and centriole-associated protein 1
Sidt1	SID1 transmembrane family member 1	1.93682	0.953693	0.000468808	0.0106474	GO:0033227|dsRNA transport;	GO:0016021|integral component of membrane;	GO:0003725|double-stranded RNA binding;GO:0051033|RNA transmembrane transporter activity;	0	0
Ccr2	C-C chemokine receptor type 2	1.93489	0.95225	9.00879e-20	3.1733e-17	GO:0001525|angiogenesis;GO:0043277|apoptotic cell clearance;GO:0001974|blood vessel remodeling;GO:0006874|cellular calcium ion homeostasis;GO:0006968|cellular defense response;GO:0019725|cellular homeostasis;GO:0070098|chemokine-mediated signaling pathway;GO:0030097|hemopoiesis;GO:0048873|homeostasis of number of cells within a tissue;GO:0006959|humoral immune response;GO:0006955|immune response;…	GO:0005829|cytosol;GO:0030425|dendrite;GO:0009897|external side of plasma membrane;GO:0005887|integral component of plasma membrane;GO:0043025|neuronal cell body;GO:0043204|perikaryon;GO:0048471|perinuclear region of cytoplasm;GO:0005886|plasma membrane;	GO:0016493|C-C chemokine receptor activity;GO:0035716|chemokine (C-C motif) ligand 12 binding;GO:0035715|chemokine (C-C motif) ligand 2 binding;GO:0035717|chemokine (C-C motif) ligand 7 binding;GO:0019955|cytokine binding;GO:0042803|protein homodimerization activity;	K04177	CCR2; C-C chemokine receptor type 2
Ccl2	C-C motif chemokine 2	1.93253	0.950494	1.41709e-05	0.000564088	GO:0007568|aging;GO:0001525|angiogenesis;GO:0031100|organ regeneration;GO:0043615|astrocyte cell migration;GO:0006874|cellular calcium ion homeostasis;GO:0071318|cellular response to ATP;GO:0071549|cellular response to dexamethasone stimulus;GO:0035690|cellular response to drug;GO:0044344|cellular response to fibroblast growth factor stimulus;GO:0071403|cellular response to high density lipoprote…	GO:0043679|axon terminus;GO:0044299|C-fiber;GO:0030425|dendrite;GO:0030139|endocytic vesicle;GO:0005615|extracellular space;GO:0043204|perikaryon;GO:0048471|perinuclear region of cytoplasm;GO:0005791|rough endoplasmic reticulum;GO:0045202|synapse;	GO:0031727|CCR2 chemokine receptor binding;GO:0008009|chemokine activity;GO:0005125|cytokine activity;GO:0001664|G-protein coupled receptor binding;GO:0008201|heparin binding;	K14624	CCL2, MCP1; C-C motif chemokine 2
Serpina3g	Serine protease inhibitor A3G	1.93092	0.949291	4.48408e-35	3.34853e-32	GO:0002250|adaptive immune response;GO:0006915|apoptotic process;GO:0034097|response to cytokine;GO:0043434|response to peptide hormone;	GO:0005737|cytoplasm;GO:0005615|extracellular space;GO:0005634|nucleus;	GO:0004869|cysteine-type endopeptidase inhibitor activity;GO:0004867|serine-type endopeptidase inhibitor activity;	K04525	SERPINA; serpin peptidase inhibitor, clade A
Exo5	Exonuclease V	1.93019	0.948741	0.0474736	0.289894	GO:0036297|interstrand cross-link repair;	GO:0005737|cytoplasm;GO:0005829|cytosol;GO:0005654|nucleoplasm;GO:0005634|nucleus;	GO:0051539|4 iron, 4 sulfur cluster binding;GO:0003677|DNA binding;GO:0046872|metal ion binding;GO:0045145|single-stranded DNA 5'-3' exodeoxyribonuclease activity;	K17815	EXO5; exonuclease V [EC:3.1.-.-]
Ccdc15	Coiled-coil domain-containing protein 15	1.92885	0.947744	0.0243472	0.190183	0	GO:0005813|centrosome;	0	K16752	CCDC15; coiled-coil domain-containing protein 15
Crtap	Cartilage-associated protein	1.91651	0.938481	0.0264332	0.200929	GO:0061077|chaperone-mediated protein folding;GO:1901874|negative regulation of post-translational protein modification;GO:0018400|peptidyl-proline hydroxylation to 3-hydroxy-L-proline;GO:0050821|protein stabilization;GO:0007283|spermatogenesis;	GO:0005783|endoplasmic reticulum;GO:0005615|extracellular space;GO:0032991|macromolecular complex;GO:0005578|proteinaceous extracellular matrix;	GO:0032403|protein complex binding;	K19606	CRTAP; cartilage-associated protein
Adat1	tRNA-specific adenosine deaminase 1	1.91594	0.938055	0.00270217	0.0412148	GO:0008033|tRNA processing;	0	GO:0046872|metal ion binding;GO:0003723|RNA binding;GO:0008251|tRNA-specific adenosine deaminase activity;	K15440	TAD1, ADAT1; tRNA-specific adenosine deaminase 1 [EC:3.5.4.34]
Tctex1d4	Tctex1 domain-containing protein 4	1.91551	0.937727	0.0161935	0.144987	0	GO:0001669|acrosomal vesicle;GO:0005930|axoneme;GO:0005737|cytoplasm;GO:0005815|microtubule organizing center;GO:0005634|nucleus;GO:0036126|sperm flagellum;	GO:0008157|protein phosphatase 1 binding;	0	0
Acy1	Aminoacylase-1	1.91512	0.937432	0.0370167	0.250204	GO:0006520|cellular amino acid metabolic process;GO:0043171|peptide catabolic process;	GO:0005737|cytoplasm;GO:0070062|extracellular exosome;	GO:0004046|aminoacylase activity;GO:0070573|metallodipeptidase activity;GO:0008270|zinc ion binding;	K14677	ACY1; aminoacylase [EC:3.5.1.14]
Zfp677	Zinc finger protein 420	1.90432	0.929275	0.00107245	0.020556	GO:0006355|regulation of transcription, DNA-templated;GO:0006351|transcription, DNA-templated;	GO:0005634|nucleus;	GO:0003677|DNA binding;GO:0046872|metal ion binding;GO:0003700|transcription factor activity, sequence-specific DNA binding;	K09228	KRAB; KRAB domain-containing zinc finger protein
Fam26f	Protein FAM26F	1.89992	0.925938	0.0015673	0.0273968	GO:0034220|ion transmembrane transport;	GO:0005887|integral component of plasma membrane;	GO:0005261|cation channel activity;	0	0
Wdr45	WD repeat domain phosphoinositide-interacting protein 4	1.89582	0.922825	0.0259948	0.198729	GO:0000045|autophagosome assembly;GO:0006914|autophagy;GO:0000422|mitophagy;GO:0044804|nucleophagy;GO:0006497|protein lipidation;GO:0034497|protein localization to pre-autophagosomal structure;	GO:0005829|cytosol;GO:0019898|extrinsic component of membrane;GO:0034045|pre-autophagosomal structure membrane;	GO:0080025|phosphatidylinositol-3,5-bisphosphate binding;GO:0032266|phosphatidylinositol-3-phosphate binding;	0	0
Zfp607a	Zinc finger protein 60	1.89331	0.920913	0.0259747	0.198657	GO:0006355|regulation of transcription, DNA-templated;	GO:0005634|nucleus;	GO:0003677|DNA binding;GO:0046872|metal ion binding;GO:0003700|transcription factor activity, sequence-specific DNA binding;	0	0
Pcnx4	Pecanex-like protein 4	1.89033	0.918636	0.00748306	0.084583	0	GO:0016021|integral component of membrane;	0	0	0
1810037I17Rik	Uncharacterized protein C4orf3 homolog	1.88991	0.918317	0.00026471	0.006807	0	GO:0016021|integral component of membrane;	0	0	0
Pacsin1	Protein kinase C and casein kinase substrate in neurons protein 1	1.88754	0.916509	9.92147e-05	0.00301177	GO:0007015|actin filament organization;GO:0097320|membrane tubulation;GO:0045806|negative regulation of endocytosis;GO:0048812|neuron projection morphogenesis;GO:0072657|protein localization to membrane;GO:0007165|signal transduction;GO:0048488|synaptic vesicle endocytosis;	GO:0043679|axon terminus;GO:0030054|cell junction;GO:0030137|COPI-coated vesicle;GO:0005737|cytoplasm;GO:0030659|cytoplasmic vesicle membrane;GO:0005829|cytosol;GO:0005768|endosome;GO:0043209|myelin sheath;GO:0032587|ruffle membrane;GO:0045202|synapse;	GO:0008092|cytoskeletal protein binding;GO:0005543|phospholipid binding;	0	0
Gpr35	G-protein coupled receptor 35	1.8872	0.916251	5.31083e-08	4.04685e-06	GO:0007186|G-protein coupled receptor signaling pathway;	GO:0005887|integral component of plasma membrane;	GO:0004930|G-protein coupled receptor activity;	K04276	GPR35; G protein-coupled receptor 35
Zfp874a	Zinc finger protein 58	1.87663	0.908142	0.0121829	0.119514	GO:0006355|regulation of transcription, DNA-templated;	GO:0005622|intracellular;	GO:0046872|metal ion binding;GO:0003676|nucleic acid binding;	K09228	KRAB; KRAB domain-containing zinc finger protein
Cyp27a1	Sterol 26-hydroxylase, mitochondrial	1.87601	0.907669	0.00539225	0.0681776	0	GO:0005743|mitochondrial inner membrane;GO:0005739|mitochondrion;	GO:0020037|heme binding;GO:0005506|iron ion binding;GO:0004497|monooxygenase activity;GO:0016705|oxidoreductase activity, acting on paired donors, with incorporation or reduction of molecular oxygen;	K00488	CYP27A; cholestanetriol 26-monooxygenase [EC:1.14.13.15]
Sytl2	Synaptotagmin-like protein 2	1.87247	0.904941	0.000281238	0.00715317	GO:0006887|exocytosis;GO:0006886|intracellular protein transport;GO:0010923|negative regulation of phosphatase activity;GO:0070257|positive regulation of mucus secretion;GO:0072659|protein localization to plasma membrane;GO:0006904|vesicle docking involved in exocytosis;GO:0006906|vesicle fusion;	GO:0005737|cytoplasm;GO:0070382|exocytic vesicle;GO:0019897|extrinsic component of plasma membrane;GO:0042470|melanosome;GO:0033162|melanosome membrane;GO:0016020|membrane;GO:0005886|plasma membrane;	GO:0005509|calcium ion binding;GO:0005544|calcium-dependent phospholipid binding;GO:0030276|clathrin binding;GO:0042043|neurexin family protein binding;GO:0019902|phosphatase binding;GO:0005546|phosphatidylinositol-4,5-bisphosphate binding;GO:0001786|phosphatidylserine binding;GO:0019905|syntaxin binding;	K17598	SYTL; synaptotagmin-like protein
Ifi44	Interferon-induced protein 44	1.86937	0.902551	5.29746e-05	0.00174424	0	GO:0005737|cytoplasm;	0	0	0
Cxcr5	C-X-C chemokine receptor type 5	1.86301	0.897633	1.9873e-08	1.64893e-06	GO:0042113|B cell activation;GO:0006955|immune response;GO:0030595|leukocyte chemotaxis;GO:0048535|lymph node development;GO:0032467|positive regulation of cytokinesis;	GO:0009897|external side of plasma membrane;GO:0016021|integral component of membrane;	GO:0016494|C-X-C chemokine receptor activity;	K04190	CXCR5, BLR1; C-X-C chemokine receptor type 5
BC147527	0	1.8624	0.897164	4.16804e-07	2.59377e-05	0	0	0	0	0
Mpg	DNA-3-methyladenine glycosylase	1.85671	0.892746	0.00846741	0.0922275	GO:0006284|base-excision repair;	GO:0042645|mitochondrial nucleoid;GO:0005634|nucleus;	GO:0003905|alkylbase DNA N-glycosylase activity;GO:0003677|DNA binding;GO:0008725|DNA-3-methyladenine glycosylase activity;GO:0052822|DNA-3-methylguanine glycosylase activity;GO:0052821|DNA-7-methyladenine glycosylase activity;GO:0043916|DNA-7-methylguanine glycosylase activity;	K03652	MPG; DNA-3-methyladenine glycosylase [EC:3.2.2.21]
Asprv1	Retroviral-like aspartic protease 1	1.85485	0.891304	3.33609e-32	2.22434e-29	GO:0016485|protein processing;GO:0043588|skin development;	GO:0016021|integral component of membrane;	GO:0004190|aspartic-type endopeptidase activity;	0	0
Zfp971	Zinc finger protein 431	1.85435	0.890911	0.024831	0.193073	GO:0006355|regulation of transcription, DNA-templated;GO:0006351|transcription, DNA-templated;	GO:0005634|nucleus;	GO:0003677|DNA binding;GO:0046872|metal ion binding;	0	0
Fcer2a	Low affinity immunoglobulin epsilon Fc receptor	1.84954	0.887168	2.93954e-31	1.77027e-28	GO:0002925|positive regulation of humoral immune response mediated by circulating immunoglobulin;GO:0051712|positive regulation of killing of cells of other organism;GO:0051000|positive regulation of nitric-oxide synthase activity;GO:0051770|positive regulation of nitric-oxide synthase biosynthetic process;	GO:0009897|external side of plasma membrane;GO:0070062|extracellular exosome;GO:0016021|integral component of membrane;	GO:0030246|carbohydrate binding;GO:0046872|metal ion binding;	K06468	FCER2, CD23; Fc receptor, IgE, low affinity II
Ydjc	Carbohydrate deacetylase	1.84599	0.884396	0.00610743	0.0746202	GO:0005975|carbohydrate metabolic process;	0	GO:0016810|hydrolase activity, acting on carbon-nitrogen (but not peptide) bonds;GO:0000287|magnesium ion binding;	0	0
Lag3	Lymphocyte activation gene 3 protein	1.84352	0.88246	0.0238421	0.187178	GO:0007166|cell surface receptor signaling pathway;GO:0045085|negative regulation of interleukin-2 biosynthetic process;GO:0050868|negative regulation of T cell activation;GO:0045954|positive regulation of natural killer cell mediated cytotoxicity;	GO:0009897|external side of plasma membrane;GO:0016021|integral component of membrane;	GO:0042289|MHC class II protein binding;GO:0004888|transmembrane signaling receptor activity;	K06565	LAG3; lymphocyte-activation gene 3 protein
Trim34a	Tripartite motif-containing protein 34A	1.84212	0.881367	1.708e-06	9.21564e-05	GO:0051607|defense response to virus;	GO:0005737|cytoplasm;	GO:0008270|zinc ion binding;	K11999	TRIM6_22_34; tripartite motif-containing protein 6/22/34
Tm9sf4	Transmembrane 9 superfamily member 4	1.84144	0.880837	2.71721e-23	1.07931e-20	GO:0007155|cell adhesion;GO:0006909|phagocytosis;GO:0070863|positive regulation of protein exit from endoplasmic reticulum;GO:2000010|positive regulation of protein localization to cell surface;GO:0051453|regulation of intracellular pH;GO:0001666|response to hypoxia;GO:0070072|vacuolar proton-transporting V-type ATPase complex assembly;	GO:0005769|early endosome;GO:0005794|Golgi apparatus;GO:0016021|integral component of membrane;	0	K17086	TM9SF2_4; transmembrane 9 superfamily member 2/4
Nars2	Probable asparagine--tRNA ligase, mitochondrial	1.83993	0.879651	0.00142961	0.0255157	GO:0006421|asparaginyl-tRNA aminoacylation;	GO:0005759|mitochondrial matrix;GO:0005739|mitochondrion;	GO:0004816|asparagine-tRNA ligase activity;GO:0005524|ATP binding;GO:0003676|nucleic acid binding;	K01893	NARS, asnS; asparaginyl-tRNA synthetase [EC:6.1.1.22]
Ccrl2	C-C chemokine receptor-like 2	1.83865	0.878648	3.51871e-27	1.82475e-24	GO:0006935|chemotaxis;GO:0006954|inflammatory response;	GO:0005887|integral component of plasma membrane;	GO:0016493|C-C chemokine receptor activity;GO:0048020|CCR chemokine receptor binding;GO:0042379|chemokine receptor binding;	K08373	CCRL2; C-C chemokine receptor-like 2
Dusp7	Dual specificity protein phosphatase 7 (Fragment)	1.83763	0.877849	0.000679009	0.0143236	0	GO:0005737|cytoplasm;	GO:0017017|MAP kinase tyrosine/serine/threonine phosphatase activity;GO:0004725|protein tyrosine phosphatase activity;	K04459	DUSP, MKP; dual specificity MAP kinase phosphatase [EC:3.1.3.16 3.1.3.48]
Mcoln2	Mucolipin-2	1.83436	0.875273	8.42871e-07	4.91572e-05	GO:0006811|ion transport;	GO:0016021|integral component of membrane;	0	K04993	MCOLN2; mucolipin 2
Crisp3	Cysteine-rich secretory protein 3	1.82993	0.871792	0.00320066	0.0464286	0	GO:0005576|extracellular region;GO:0030133|transport vesicle;	0	0	0
Thap12	52 kDa repressor of the inhibitor of the protein kinase	1.82917	0.87119	0.0346644	0.239774	0	GO:0005737|cytoplasm;GO:0005654|nucleoplasm;GO:0005634|nucleus;	GO:0003677|DNA binding;GO:0046872|metal ion binding;GO:0000981|RNA polymerase II transcription factor activity, sequence-specific DNA binding;	0	0
F13a1	Coagulation factor XIII A chain	1.82666	0.869208	2.49816e-16	6.1366e-14	GO:0007596|blood coagulation;GO:0018149|peptide cross-linking;	GO:0072562|blood microparticle;GO:0005737|cytoplasm;	GO:0046872|metal ion binding;GO:0003810|protein-glutamine gamma-glutamyltransferase activity;	K03917	F13A1; coagulation factor XIII A1 polypeptide [EC:2.3.2.13]
Pomt2	Protein O-mannosyl-transferase 2	1.81834	0.862625	0.0286564	0.211541	GO:0071712|ER-associated misfolded protein catabolic process;GO:0006486|protein glycosylation;	GO:0005789|endoplasmic reticulum membrane;GO:0016021|integral component of membrane;	GO:0004169|dolichyl-phosphate-mannose-protein mannosyltransferase activity;	K00728	POMT; dolichyl-phosphate-mannose-protein mannosyltransferase [EC:2.4.1.109]
Cd180	Microtubule-associated serine/threonine-protein kinase 4	1.81692	0.861498	0.00215385	0.0349704	GO:0035556|intracellular signal transduction;GO:0018105|peptidyl-serine phosphorylation;	GO:0005737|cytoplasm;GO:0005622|intracellular;	GO:0005524|ATP binding;GO:0000287|magnesium ion binding;GO:0004674|protein serine/threonine kinase activity;	K06555	CD180; CD180 antigen
Pkp3	Plakophilin-3	1.81356	0.858827	9.78165e-06	0.000415976	GO:0002159|desmosome assembly;GO:0090002|establishment of protein localization to plasma membrane;GO:0016337|single organismal cell-cell adhesion;	GO:0005913|cell-cell adherens junction;GO:0030057|desmosome;GO:0005634|nucleus;GO:0005886|plasma membrane;GO:0005914|spot adherens junction;	GO:0045294|alpha-catenin binding;GO:0098641|cadherin binding involved in cell-cell adhesion;GO:0050839|cell adhesion molecule binding;	0	0
Dclk2	Serine/threonine-protein kinase DCLK2	1.80973	0.855771	0.00307553	0.0451943	GO:0021766|hippocampus development;GO:0035556|intracellular signal transduction;GO:0000226|microtubule cytoskeleton organization;GO:1900181|negative regulation of protein localization to nucleus;GO:0018105|peptidyl-serine phosphorylation;GO:0021860|pyramidal neuron development;	GO:0005737|cytoplasm;GO:0005856|cytoskeleton;	GO:0005524|ATP binding;GO:0004672|protein kinase activity;GO:0004674|protein serine/threonine kinase activity;	K08805	DCLK1_2; doublecortin-like kinase 1/2 [EC:2.7.11.1]
H2-Q4	H-2 class I histocompatibility antigen, K-B alpha chain	1.80858	0.85486	0.00188307	0.0317642	GO:0002485|antigen processing and presentation of endogenous peptide antigen via MHC class I via ER pathway, TAP-dependent;GO:0042590|antigen processing and presentation of exogenous peptide antigen via MHC class I;GO:0002479|antigen processing and presentation of exogenous peptide antigen via MHC class I, TAP-dependent;GO:0002474|antigen processing and presentation of peptide antigen via MHC cla…	GO:0009897|external side of plasma membrane;GO:0071556|integral component of lumenal side of endoplasmic reticulum membrane;GO:0042612|MHC class I protein complex;GO:0030670|phagocytic vesicle membrane;	GO:0030881|beta-2-microglobulin binding;GO:0042605|peptide antigen binding;GO:0044822|poly(A) RNA binding;GO:0005102|receptor binding;	K06751	MHC1; major histocompatibility complex, class I
Cmtr2	Cap-specific mRNA (nucleoside-2'-O-)-methyltransferase 2	1.80842	0.854731	0.00870877	0.094197	GO:0006370|7-methylguanosine mRNA capping;GO:0097310|cap2 mRNA methylation;	GO:0005737|cytoplasm;GO:0016021|integral component of membrane;GO:0005634|nucleus;	GO:0004483|mRNA (nucleoside-2'-O-)-methyltransferase activity;	K14590	CMTR2, FTSJD1, AFT; cap2 methyltransferase [EC:2.1.1.296]
Rnf43	E3 ubiquitin-protein ligase RNF43	1.80442	0.851536	0.0435909	0.275677	GO:0030178|negative regulation of Wnt signaling pathway;GO:0016567|protein ubiquitination;GO:0042787|protein ubiquitination involved in ubiquitin-dependent protein catabolic process;GO:0072089|stem cell proliferation;GO:0038018|Wnt receptor catabolic process;GO:0016055|Wnt signaling pathway;	GO:0005789|endoplasmic reticulum membrane;GO:0005887|integral component of plasma membrane;GO:0005635|nuclear envelope;	GO:0005109|frizzled binding;GO:0016874|ligase activity;GO:0004842|ubiquitin-protein transferase activity;GO:0008270|zinc ion binding;	K15694	RNF43; RING finger protein 43 [EC:2.3.2.27]
Gm15448	Leukocyte immunoglobulin-like receptor subfamily B member 3	1.80136	0.849086	1.3825e-05	0.000552673	GO:0001782|B cell homeostasis;GO:0019724|B cell mediated immunity;GO:0019221|cytokine-mediated signaling pathway;GO:0043011|myeloid dendritic cell differentiation;	GO:0016021|integral component of membrane;GO:0005886|plasma membrane;	0	K06512	LILR; leukocyte immunoglobulin-like receptor
Trim12a	LINE-1 retrotransposable element ORF2 protein	1.80038	0.848299	8.60748e-13	1.47425e-10	GO:0006310|DNA recombination;	0	GO:0004519|endonuclease activity;GO:0046872|metal ion binding;GO:0003964|RNA-directed DNA polymerase activity;	0	0
Ciita	MHC class II transactivator	1.79703	0.845612	2.4157e-12	3.82192e-10	GO:0007568|aging;GO:0071257|cellular response to electrical stimulus;GO:0071360|cellular response to exogenous dsRNA;GO:0071346|cellular response to interferon-gamma;GO:0006954|inflammatory response;GO:0000122|negative regulation of transcription from RNA polymerase II promoter;GO:0045892|negative regulation of transcription, DNA-templated;GO:0045345|positive regulation of MHC class I biosyntheti…	GO:0009986|cell surface;GO:0016605|PML body;	GO:0033613|activating transcription factor binding;GO:0005524|ATP binding;GO:0005525|GTP binding;GO:0016301|kinase activity;GO:0008022|protein C-terminus binding;GO:0032403|protein complex binding;GO:0044212|transcription regulatory region DNA binding;GO:0016746|transferase activity, transferring acyl groups;	K08060	CIITA; class II, major histocompatibility complex, transactivator
Zfp709	Zinc finger protein 124	1.7967	0.845351	0.00123235	0.022779	GO:0006355|regulation of transcription, DNA-templated;GO:0006351|transcription, DNA-templated;	GO:0005634|nucleus;	GO:0003677|DNA binding;GO:0046872|metal ion binding;	K09228	KRAB; KRAB domain-containing zinc finger protein
Eif5a2	Eukaryotic translation initiation factor 5A-2	1.79135	0.84105	0.0190714	0.161986	GO:0051028|mRNA transport;GO:0008284|positive regulation of cell proliferation;GO:0045901|positive regulation of translational elongation;GO:0045905|positive regulation of translational termination;GO:0015031|protein transport;GO:0006452|translational frameshifting;	GO:0005789|endoplasmic reticulum membrane;GO:0005643|nuclear pore;	GO:0043022|ribosome binding;GO:0003746|translation elongation factor activity;	K03263	EIF5A; translation initiation factor 5A
Sept8	Septin-8	1.79054	0.840391	0.0302477	0.218959	0	GO:0005737|cytoplasm;GO:0005856|cytoskeleton;	GO:0005525|GTP binding;	K16939	SEPT6_8_11; septin 6/8/11
3830406C13Rik	Uncharacterized protein C3orf14 homolog	1.78829	0.838584	2.97171e-06	0.000143728	GO:0002250|adaptive immune response;GO:0032436|positive regulation of proteasomal ubiquitin-dependent protein catabolic process;GO:0000209|protein polyubiquitination;	GO:0005829|cytosol;GO:0000139|Golgi membrane;GO:0005622|intracellular;GO:0043231|intracellular membrane-bounded organelle;	GO:0036435|K48-linked polyubiquitin binding;GO:0016874|ligase activity;GO:0031624|ubiquitin conjugating enzyme binding;GO:0061630|ubiquitin protein ligase activity;GO:0004842|ubiquitin-protein transferase activity;GO:0008270|zinc ion binding;	0	0
Cdkl3	Cyclin-dependent kinase-like 3	1.7852	0.836088	0.0444834	0.279071	GO:0097484|dendrite extension;GO:0030517|negative regulation of axon extension;GO:0050775|positive regulation of dendrite morphogenesis;	GO:0005737|cytoplasm;GO:0005634|nucleus;	GO:0005524|ATP binding;GO:0004693|cyclin-dependent protein serine/threonine kinase activity;	K08824	CDKL; cyclin-dependent kinase-like [EC:2.7.11.22]
Serpina3f	Serine protease inhibitor A3F	1.78086	0.832572	1.45692e-06	7.97632e-05	GO:0034097|response to cytokine;GO:0043434|response to peptide hormone;	GO:0005615|extracellular space;	GO:0004867|serine-type endopeptidase inhibitor activity;	K04525	SERPINA; serpin peptidase inhibitor, clade A
9430038I01Rik	0	1.77877	0.830878	0.00580883	0.0719609	0	0	0	0	0
Ccr6	C-C chemokine receptor type 6	1.77324	0.826388	0.00196381	0.03253	GO:0019722|calcium-mediated signaling;GO:0060326|cell chemotaxis;GO:0006935|chemotaxis;GO:1904155|DN2 thymocyte differentiation;GO:1904156|DN3 thymocyte differentiation;GO:0048290|isotype switching to IgA isotypes;GO:0002523|leukocyte migration involved in inflammatory response;GO:0072676|lymphocyte migration;GO:0007204|positive regulation of cytosolic calcium ion concentration;GO:2000510|positiv…	GO:0009986|cell surface;GO:0016021|integral component of membrane;GO:0005622|intracellular;GO:0036126|sperm flagellum;GO:0097225|sperm midpiece;GO:0097524|sperm plasma membrane;GO:0097228|sperm principal piece;	GO:0019957|C-C chemokine binding;GO:0016493|C-C chemokine receptor activity;	K04181	CCR6; C-C chemokine receptor type 6
AW011738	0	1.77175	0.825178	0.0157862	0.142649	0	0	0	0	0
Ccr5	E3 ubiquitin-protein ligase NEDD4	1.77045	0.824117	3.96074e-06	0.000185644	GO:0002250|adaptive immune response;GO:0048514|blood vessel morphogenesis;GO:0044111|development involved in symbiotic interaction;GO:0003197|endocardial cushion development;GO:0042921|glucocorticoid receptor signaling pathway;GO:2000650|negative regulation of sodium ion transmembrane transporter activity;GO:0010766|negative regulation of sodium ion transport;GO:0000122|negative regulation of tra…	GO:0005938|cell cortex;GO:0000785|chromatin;GO:0005737|cytoplasm;GO:0005829|cytosol;GO:0070062|extracellular exosome;GO:0005794|Golgi apparatus;GO:0016020|membrane;GO:0005634|nucleus;GO:0048471|perinuclear region of cytoplasm;GO:0005886|plasma membrane;GO:0000151|ubiquitin ligase complex;	GO:0035255|ionotropic glutamate receptor binding;GO:0050815|phosphoserine binding;GO:0050816|phosphothreonine binding;GO:0070064|proline-rich region binding;GO:0019871|sodium channel inhibitor activity;GO:0061630|ubiquitin protein ligase activity;	K04180	CCR5; C-C chemokine receptor type 5
Plpp2	Phospholipid phosphatase 2	1.76586	0.820367	0.00529989	0.0673086	GO:0046839|phospholipid dephosphorylation;GO:0006644|phospholipid metabolic process;GO:0007165|signal transduction;	GO:0005887|integral component of plasma membrane;	GO:0042577|lipid phosphatase activity;GO:0008195|phosphatidate phosphatase activity;	K01080	PPAP2; phosphatidate phosphatase [EC:3.1.3.4]
Ears2	Probable glutamate--tRNA ligase, mitochondrial	1.76403	0.818875	0.0101674	0.104812	GO:0006424|glutamyl-tRNA aminoacylation;GO:0070127|tRNA aminoacylation for mitochondrial protein translation;	GO:0005759|mitochondrial matrix;GO:0005739|mitochondrion;	GO:0005524|ATP binding;GO:0004818|glutamate-tRNA ligase activity;GO:0050561|glutamate-tRNA(Gln) ligase activity;GO:0003723|RNA binding;GO:0000049|tRNA binding;GO:0008270|zinc ion binding;	K01885	EARS, gltX; glutamyl-tRNA synthetase [EC:6.1.1.17]
Esf1	ESF1 homolog	1.76331	0.818289	8.63671e-07	4.99191e-05	GO:0006355|regulation of transcription, DNA-templated;GO:0006351|transcription, DNA-templated;	GO:0005615|extracellular space;GO:0005730|nucleolus;GO:0005654|nucleoplasm;	GO:0044822|poly(A) RNA binding;	0	0
Zfp738	Glyceraldehyde-3-phosphate dehydrogenase	1.76128	0.816625	0.00650082	0.077648	GO:0006355|regulation of transcription, DNA-templated;	GO:0005622|intracellular;	GO:0046872|metal ion binding;GO:0003676|nucleic acid binding;	K00134	GAPDH, gapA; glyceraldehyde 3-phosphate dehydrogenase [EC:1.2.1.12]
Adora3	Adenosine receptor A3	1.76044	0.81594	0.0124337	0.120983	GO:0001973|adenosine receptor signaling pathway;GO:0002553|histamine secretion by mast cell;GO:0050850|positive regulation of calcium-mediated signaling;GO:0050729|positive regulation of inflammatory response;GO:0002687|positive regulation of leukocyte migration;GO:0043306|positive regulation of mast cell degranulation;GO:0070257|positive regulation of mucus secretion;GO:0014068|positive regulati…	GO:0005887|integral component of plasma membrane;GO:0042629|mast cell granule;GO:0005886|plasma membrane;	GO:0001609|G-protein coupled adenosine receptor activity;	0	0
Trnau1ap	tRNA selenocysteine 1-associated protein 1	1.75921	0.814924	0.0360436	0.246114	GO:0001514|selenocysteine incorporation;	GO:0005737|cytoplasm;GO:0005634|nucleus;	GO:0000166|nucleotide binding;GO:0000049|tRNA binding;	0	0
Adora2b	Adenosine receptor A2b	1.75619	0.812446	0.0323112	0.228578	GO:0007189|adenylate cyclase-activating G-protein coupled receptor signaling pathway;GO:0031668|cellular response to extracellular stimulus;GO:0030819|positive regulation of cAMP biosynthetic process;GO:0030828|positive regulation of cGMP biosynthetic process;GO:0032722|positive regulation of chemokine production;GO:0002882|positive regulation of chronic inflammatory response to non-antigenic sti…	GO:0016021|integral component of membrane;GO:0005886|plasma membrane;	GO:0001609|G-protein coupled adenosine receptor activity;GO:0004930|G-protein coupled receptor activity;	K04267	ADORA2B; adenosine receptor A2b
Hint3	Histidine triad nucleotide-binding protein 3	1.75311	0.80992	0.0230391	0.182563	0	GO:0005737|cytoplasm;GO:0070062|extracellular exosome;GO:0005634|nucleus;	GO:0016787|hydrolase activity;GO:0000166|nucleotide binding;	0	0
Fcrl1	Fc receptor-like protein 1	1.75215	0.809127	4.07252e-09	3.69077e-07	0	GO:0016021|integral component of membrane;GO:0005886|plasma membrane;	0	K06727	FCRL, IRTA; Fc receptor-like protein
Smug1	Single-strand selective monofunctional uracil DNA glycosylase	1.75058	0.807831	0.0422103	0.270149	GO:0006284|base-excision repair;GO:0006281|DNA repair;	GO:0031981|nuclear lumen;GO:0005730|nucleolus;	GO:0019104|DNA N-glycosylase activity;GO:0000702|oxidized base lesion DNA N-glycosylase activity;GO:0000703|oxidized pyrimidine nucleobase lesion DNA N-glycosylase activity;GO:0017065|single-strand selective uracil DNA N-glycosylase activity;GO:0003697|single-stranded DNA binding;GO:0004844|uracil DNA N-glycosylase activity;	K10800	SMUG1; single-strand selective monofunctional uracil DNA glycosylase [EC:3.2.2.-]
Il9r	Interleukin-9 receptor	1.74603	0.804076	0.00184755	0.0312993	GO:1903955|positive regulation of protein targeting to mitochondrion;	GO:0005576|extracellular region;GO:0016021|integral component of membrane;GO:0005886|plasma membrane;	GO:0004896|cytokine receptor activity;	K05073	IL9R; interleukin 9 receptor
Rsl1	Zinc finger protein 58	1.74529	0.80347	0.00797066	0.0883636	GO:0006355|regulation of transcription, DNA-templated;GO:0006351|transcription, DNA-templated;	GO:0005634|nucleus;	GO:0046872|metal ion binding;GO:0000978|RNA polymerase II core promoter proximal region sequence-specific DNA binding;	K09228	KRAB; KRAB domain-containing zinc finger protein
Trim5	Tripartite motif-containing protein 30A	1.74528	0.803459	1.71732e-09	1.62744e-07	GO:0032715|negative regulation of interleukin-6 production;GO:1900226|negative regulation of NLRP3 inflammasome complex assembly;GO:2000378|negative regulation of reactive oxygen species metabolic process;GO:0034122|negative regulation of toll-like receptor signaling pathway;GO:0032720|negative regulation of tumor necrosis factor production;GO:0045732|positive regulation of protein catabolic proc…	GO:0005737|cytoplasm;GO:0005634|nucleus;	GO:0003677|DNA binding;GO:0008270|zinc ion binding;	0	0
Sirpb1b	Tyrosine-protein phosphatase non-receptor type substrate 1	1.74467	0.802955	2.45676e-05	0.00089406	0	GO:0016021|integral component of membrane;	0	K06551	SIRPA_B1_G; signal-regulatory protein alpha/beta1/gamma
Dph1	Diphthamide biosynthesis protein 1	1.73977	0.798895	0.000104453	0.00312504	GO:0008283|cell proliferation;GO:0017183|peptidyl-diphthamide biosynthetic process from peptidyl-histidine;	GO:0005737|cytoplasm;GO:0005634|nucleus;	0	K07561	dph2, DPH1; 2-(3-amino-3-carboxypropyl)histidine synthase [EC:2.5.1.108]
Tsen2	tRNA-splicing endonuclease subunit Sen2	1.73738	0.796916	0.013456	0.128233	GO:0006397|mRNA processing;GO:0006388|tRNA splicing, via endonucleolytic cleavage and ligation;GO:0000379|tRNA-type intron splice site recognition and cleavage;	GO:0005813|centrosome;GO:0005737|cytoplasm;GO:0005730|nucleolus;GO:0005654|nucleoplasm;GO:0000214|tRNA-intron endonuclease complex;	GO:0016829|lyase activity;GO:0003676|nucleic acid binding;GO:0000213|tRNA-intron endonuclease activity;	K15322	TSEN2; tRNA-splicing endonuclease subunit Sen2 [EC:3.1.27.9]
Grap	GRB2-related adapter protein	1.73588	0.795665	1.60698e-12	2.58628e-10	GO:0006810|transport;	GO:0005789|endoplasmic reticulum membrane;GO:0016021|integral component of membrane;	0	0	0
Fan1	Fanconi-associated nuclease 1	1.73385	0.793975	0.0412229	0.266571	GO:0006281|DNA repair;GO:0000724|double-strand break repair via homologous recombination;GO:0036297|interstrand cross-link repair;GO:0006289|nucleotide-excision repair;GO:0033683|nucleotide-excision repair, DNA incision;	GO:0005737|cytoplasm;GO:0045171|intercellular bridge;GO:0005654|nucleoplasm;GO:0005634|nucleus;	GO:0008409|5'-3' exonuclease activity;GO:0017108|5'-flap endonuclease activity;GO:0070336|flap-structured DNA binding;GO:0046872|metal ion binding;GO:0004528|phosphodiesterase I activity;GO:0043130|ubiquitin binding;	K15363	FAN1, MTMR15; fanconi-associated nuclease 1 [EC:3.1.21.- 3.1.4.1]
Primpol	DNA-directed primase/polymerase protein	1.73359	0.793765	0.00136527	0.024674	GO:0006264|mitochondrial DNA replication;GO:0031297|replication fork processing;GO:0009411|response to UV;GO:0019985|translesion synthesis;	GO:0005759|mitochondrial matrix;GO:0005634|nucleus;	GO:0003682|chromatin binding;GO:0003896|DNA primase activity;GO:0003887|DNA-directed DNA polymerase activity;	0	0
Btla	B- and T-lymphocyte attenuator	1.73309	0.793343	2.89682e-10	3.18122e-08	GO:0002250|adaptive immune response;GO:0007166|cell surface receptor signaling pathway;GO:0002768|immune response-regulating cell surface receptor signaling pathway;GO:0046642|negative regulation of alpha-beta T cell proliferation;GO:0030889|negative regulation of B cell proliferation;GO:0042130|negative regulation of T cell proliferation;GO:0031295|T cell costimulation;	GO:0009897|external side of plasma membrane;GO:0005887|integral component of plasma membrane;GO:0005886|plasma membrane;	GO:0004872|receptor activity;	K06707	BTLA; B- and T-lymphocyte attenuator
Tgif2	Homeobox protein TGIF2	1.73231	0.7927	0.0273653	0.205123	GO:0000122|negative regulation of transcription from RNA polymerase II promoter;GO:0038092|nodal signaling pathway;GO:0045666|positive regulation of neuron differentiation;GO:0010470|regulation of gastrulation;GO:0060041|retina development in camera-type eye;GO:0006351|transcription, DNA-templated;	GO:0005654|nucleoplasm;	GO:0003677|DNA binding;	K19553	TGIF2; homeobox protein TGIF2
Tgtp2	T-cell-specific guanine nucleotide triphosphate-binding protein 2	1.7301	0.790854	5.85285e-10	6.1e-08	0	GO:0016020|membrane;	GO:0005525|GTP binding;	0	0
Mapk11	Mitogen-activated protein kinase 11	1.7265	0.78785	0.00060628	0.0130549	GO:0098586|cellular response to virus;GO:0035556|intracellular signal transduction;GO:0007005|mitochondrion organization;GO:0060044|negative regulation of cardiac muscle cell proliferation;GO:0010628|positive regulation of gene expression;GO:2001184|positive regulation of interleukin-12 secretion;GO:0051149|positive regulation of muscle cell differentiation;GO:0060043|regulation of cardiac muscle…	GO:0005829|cytosol;GO:0005654|nucleoplasm;	GO:0005524|ATP binding;GO:0004707|MAP kinase activity;GO:0004674|protein serine/threonine kinase activity;	K04441	P38; p38 MAP kinase [EC:2.7.11.24]
AW146154	Zinc finger protein 431	1.72568	0.787164	0.01372	0.130151	GO:0030154|cell differentiation;GO:0045668|negative regulation of osteoblast differentiation;GO:0043433|negative regulation of sequence-specific DNA binding transcription factor activity;GO:0000122|negative regulation of transcription from RNA polymerase II promoter;GO:0006351|transcription, DNA-templated;	GO:0005634|nucleus;	GO:0003682|chromatin binding;GO:0001046|core promoter sequence-specific DNA binding;GO:0042826|histone deacetylase binding;GO:0046872|metal ion binding;	K01581	E4.1.1.17, ODC1, speC, speF; ornithine decarboxylase [EC:4.1.1.17]
Flt3	Receptor-type tyrosine-protein kinase FLT3	1.72236	0.784383	0.0259249	0.198602	GO:0019882|antigen processing and presentation;GO:0030183|B cell differentiation;GO:0071345|cellular response to cytokine stimulus;GO:0098586|cellular response to virus;GO:0035726|common myeloid progenitor cell proliferation;GO:0019221|cytokine-mediated signaling pathway;GO:0097028|dendritic cell differentiation;GO:0036145|dendritic cell homeostasis;GO:0030097|hemopoiesis;GO:0048873|homeostasis o…	GO:0009986|cell surface;GO:0005788|endoplasmic reticulum lumen;GO:0009897|external side of plasma membrane;GO:0016021|integral component of membrane;	GO:0005524|ATP binding;GO:0004896|cytokine receptor activity;GO:0043548|phosphatidylinositol 3-kinase binding;GO:0004713|protein tyrosine kinase activity;GO:0004714|transmembrane receptor protein tyrosine kinase activity;GO:0031625|ubiquitin protein ligase binding;	K05092	FLT3, FLK2; fms-related tyrosine kinase 3 [EC:2.7.10.1]
P2ry12	P2Y purinoceptor 12	1.71986	0.782287	0.016822	0.149122	GO:0007193|adenylate cyclase-inhibiting G-protein coupled receptor signaling pathway;GO:0007188|adenylate cyclase-modulating G-protein coupled receptor signaling pathway;GO:0070588|calcium ion transmembrane transport;GO:0071318|cellular response to ATP;GO:0071407|cellular response to organic cyclic compound;GO:0007186|G-protein coupled receptor signaling pathway;GO:0008347|glial cell migration;GO…	GO:0009925|basal plasma membrane;GO:0005901|caveola;GO:0009986|cell surface;GO:0009897|external side of plasma membrane;GO:0005887|integral component of plasma membrane;GO:0031224|intrinsic component of membrane;GO:0005739|mitochondrion;GO:0005886|plasma membrane;	GO:0001621|ADP receptor activity;GO:0001609|G-protein coupled adenosine receptor activity;	K04298	P2RY12; purinergic receptor P2Y, G protein-coupled, 12
Rubcnl	Uncharacterized protein KIAA0226-like	1.71597	0.779021	3.2656e-08	2.61654e-06	GO:0006915|apoptotic process;GO:0048311|mitochondrion distribution;GO:2000212|negative regulation of glutamate metabolic process;GO:0031175|neuron projection development;GO:0032880|regulation of protein localization;GO:0006810|transport;	GO:0030424|axon;GO:0030054|cell junction;GO:0005737|cytoplasm;GO:0030425|dendrite;GO:0031966|mitochondrial membrane;GO:0043005|neuron projection;GO:0045202|synapse;	GO:0019894|kinesin binding;	0	0
Ifi204	Interferon-activable protein 205-B	1.71585	0.778922	9.2512e-11	1.07944e-08	GO:0042126|nitrate metabolic process;GO:0055114|oxidation-reduction process;	GO:0070062|extracellular exosome;GO:0005743|mitochondrial inner membrane;GO:0005741|mitochondrial outer membrane;GO:0005739|mitochondrion;GO:0005777|peroxisome;	GO:0030151|molybdenum ion binding;GO:0043546|molybdopterin cofactor binding;GO:0008940|nitrate reductase activity;GO:0030170|pyridoxal phosphate binding;	0	0
Taf15	TATA-binding protein-associated factor 2N	1.71389	0.777277	8.3781e-06	0.000365446	GO:0045893|positive regulation of transcription, DNA-templated;	GO:0005737|cytoplasm;GO:0005654|nucleoplasm;GO:0005634|nucleus;	GO:0003677|DNA binding;GO:0000166|nucleotide binding;GO:0044822|poly(A) RNA binding;GO:0008270|zinc ion binding;	K14651	TAF15, NPL3; transcription initiation factor TFIID subunit 15
Clec4n	C-type lectin domain family 6 member A	1.70906	0.773204	0.00245803	0.0383047	GO:0002250|adaptive immune response;GO:0050832|defense response to fungus;GO:0045087|innate immune response;GO:0050715|positive regulation of cytokine secretion;GO:0043123|positive regulation of I-kappaB kinase/NF-kappaB signaling;GO:0002223|stimulatory C-type lectin receptor signaling pathway;	GO:0016021|integral component of membrane;GO:0005886|plasma membrane;	GO:0030246|carbohydrate binding;	K17514	CLEC6A; C-type lectin domain family 6 member A
Egr1	Early growth response protein 1	1.70558	0.770261	1.68946e-36	1.43366e-33	GO:0030509|BMP signaling pathway;GO:0071480|cellular response to gamma radiation;GO:0071504|cellular response to heparin;GO:0098759|cellular response to interleukin-8;GO:0071506|cellular response to mycophenolic acid;GO:0071310|cellular response to organic substance;GO:0044849|estrous cycle;GO:0072110|glomerular mesangial cell proliferation;GO:0070498|interleukin-1-mediated signaling pathway;GO:0…	GO:0005737|cytoplasm;GO:0005654|nucleoplasm;GO:0005634|nucleus;	GO:0003677|DNA binding;GO:0010385|double-stranded methylated DNA binding;GO:0044729|hemi-methylated DNA-binding;GO:0035035|histone acetyltransferase binding;GO:1990841|promoter-specific chromatin binding;GO:0000977|RNA polymerase II regulatory region sequence-specific DNA binding;GO:0043565|sequence-specific DNA binding;GO:0000982|transcription factor activity, RNA polymerase II core promoter pro…	K09203	EGR1; early growth response protein 1
Mblac2	Metallo-beta-lactamase domain-containing protein 2	1.70402	0.768945	0.00393929	0.054195	0	GO:0070062|extracellular exosome;	GO:0016787|hydrolase activity;GO:0046872|metal ion binding;	0	0
Gimap5	GTPase IMAP family member 5	1.70397	0.768903	3.3303e-05	0.00117087	0	GO:0016021|integral component of membrane;GO:0005764|lysosome;GO:0005741|mitochondrial outer membrane;	GO:0005525|GTP binding;	0	0
Tulp2	Tubby-related protein 2	1.70214	0.767351	0.0350143	0.24123	GO:1903546|protein localization to photoreceptor outer segment;GO:0097500|receptor localization to nonmotile primary cilium;	GO:0005929|cilium;GO:0005737|cytoplasm;GO:0005576|extracellular region;	GO:0035091|phosphatidylinositol binding;GO:0008081|phosphoric diester hydrolase activity;GO:0032403|protein complex binding;	K00078	DHDH; dihydrodiol dehydrogenase / D-xylose 1-dehydrogenase (NADP) [EC:1.3.1.20 1.1.1.179]
Rarg	Retinoic acid receptor gamma	1.70018	0.765684	0.00147985	0.0262617	GO:0009952|anterior/posterior pattern specification;GO:0060348|bone development;GO:0060349|bone morphogenesis;GO:0043010|camera-type eye development;GO:0071300|cellular response to retinoic acid;GO:0002063|chondrocyte development;GO:0031076|embryonic camera-type eye development;GO:0048048|embryonic eye morphogenesis;GO:0035116|embryonic hindlimb morphogenesis;GO:0060429|epithelium development;GO:…	GO:0005654|nucleoplasm;GO:0005634|nucleus;GO:0005667|transcription factor complex;	GO:0003677|DNA binding;GO:0003708|retinoic acid receptor activity;GO:0046965|retinoid X receptor binding;GO:0000977|RNA polymerase II regulatory region sequence-specific DNA binding;GO:0003707|steroid hormone receptor activity;GO:0003700|transcription factor activity, sequence-specific DNA binding;GO:0008270|zinc ion binding;	K08529	NR1B3, RARG; retinoic acid receptor gamma
Fastkd2	FAST kinase domain-containing protein 2, mitochondrial	1.70003	0.765563	0.00039804	0.00945421	GO:0045333|cellular respiration;GO:1902775|mitochondrial large ribosomal subunit assembly;	GO:0042645|mitochondrial nucleoid;GO:0005739|mitochondrion;GO:0035770|ribonucleoprotein granule;	GO:0044822|poly(A) RNA binding;GO:0004672|protein kinase activity;GO:0019843|rRNA binding;	K18190	FASTKD2; FAST kinase domain-containing protein 2
Cdc14b	Dual specificity protein phosphatase CDC14B	1.69872	0.764447	0.0190009	0.161829	GO:0006281|DNA repair;GO:0031572|G2 DNA damage checkpoint;GO:1904668|positive regulation of ubiquitin protein ligase activity;GO:0006470|protein dephosphorylation;	GO:0005737|cytoplasm;GO:0031965|nuclear membrane;GO:0005730|nucleolus;GO:0005654|nucleoplasm;GO:0005634|nucleus;	GO:0004722|protein serine/threonine phosphatase activity;GO:0004725|protein tyrosine phosphatase activity;GO:0008138|protein tyrosine/serine/threonine phosphatase activity;	K06639	CDC14; cell division cycle 14 [EC:3.1.3.16 3.1.3.48]
Zfp318	Zinc finger protein 318 (Fragment)	1.69839	0.764167	0.000893386	0.0177814	GO:0051321|meiotic cell cycle;GO:0006355|regulation of transcription, DNA-templated;GO:0006351|transcription, DNA-templated;	GO:0005737|cytoplasm;GO:0005654|nucleoplasm;GO:0005634|nucleus;	GO:0003676|nucleic acid binding;GO:0008270|zinc ion binding;	0	0
S100a10	Protein S100-A10	1.69815	0.763965	5.0705e-05	0.00168436	GO:0090002|establishment of protein localization to plasma membrane;GO:0006900|membrane budding;GO:0001765|membrane raft assembly;GO:0051099|positive regulation of binding;GO:0051894|positive regulation of focal adhesion assembly;GO:0043547|positive regulation of GTPase activity;GO:0051496|positive regulation of stress fiber assembly;GO:1900026|positive regulation of substrate adhesion-dependent …	GO:0070062|extracellular exosome;GO:0019897|extrinsic component of plasma membrane;GO:0045121|membrane raft;	GO:0005509|calcium ion binding;GO:0044325|ion channel binding;GO:0042803|protein homodimerization activity;	K17274	S100A10; calpactin-1 light chain
Pars2	Probable proline--tRNA ligase, mitochondrial	1.69391	0.760353	0.0427504	0.272435	GO:0006433|prolyl-tRNA aminoacylation;	GO:0005759|mitochondrial matrix;GO:0005739|mitochondrion;	GO:0005524|ATP binding;GO:0004827|proline-tRNA ligase activity;GO:0003723|RNA binding;	K01881	PARS, proS; prolyl-tRNA synthetase [EC:6.1.1.15]
Plekhm3	Pleckstrin homology domain-containing family M member 3	1.69386	0.760311	6.2722e-05	0.00201889	0	0	GO:0046872|metal ion binding;	0	0
Tmcc3	Transmembrane and coiled-coil domains protein 3	1.69167	0.758446	0.00928853	0.0984152	0	GO:0016021|integral component of membrane;	0	0	0
Fasn	Fatty acid synthase	1.69124	0.758082	1.24269e-05	0.000505441	GO:0006084|acetyl-CoA metabolic process;GO:0071353|cellular response to interleukin-4;GO:0006633|fatty acid biosynthetic process;GO:0030879|mammary gland development;GO:0001649|osteoblast differentiation;	GO:0005913|cell-cell adherens junction;GO:0005737|cytoplasm;GO:0070062|extracellular exosome;GO:0042587|glycogen granule;GO:0005794|Golgi apparatus;GO:0042470|melanosome;GO:0016020|membrane;GO:0005739|mitochondrion;GO:0005886|plasma membrane;	GO:0047451|3-hydroxyoctanoyl-[acyl-carrier-protein] dehydratase activity;GO:0004317|3-hydroxypalmitoyl-[acyl-carrier-protein] dehydratase activity;GO:0004316|3-oxoacyl-[acyl-carrier-protein] reductase (NADPH) activity;GO:0004315|3-oxoacyl-[acyl-carrier-protein] synthase activity;GO:0004313|[acyl-carrier-protein] S-acetyltransferase activity;GO:0004314|[acyl-carrier-protein] S-malonyltransferase a…	K00665	FASN; fatty acid synthase, animal type [EC:2.3.1.85]
Ppargc1b	Peroxisome proliferator-activated receptor gamma coactivator 1-beta	1.68594	0.753549	0.0222286	0.178146	GO:0007015|actin filament organization;GO:0060346|bone trabecula formation;GO:0034614|cellular response to reactive oxygen species;GO:0030520|intracellular estrogen receptor signaling pathway;GO:0045892|negative regulation of transcription, DNA-templated;GO:0001503|ossification;GO:0010694|positive regulation of alkaline phosphatase activity;GO:0045780|positive regulation of bone resorption;GO:004…	GO:0016592|mediator complex;GO:0005739|mitochondrion;GO:0005634|nucleus;	GO:0050682|AF-2 domain binding;GO:0030374|ligand-dependent nuclear receptor transcription coactivator activity;GO:0000166|nucleotide binding;GO:0030546|receptor activator activity;GO:0003723|RNA binding;GO:0001104|RNA polymerase II transcription cofactor activity;GO:0008134|transcription factor binding;	K17962	PPARGC1B, PGC1B; peroxisome proliferator-activated receptor gamma coactivator 1-beta
Ppfia4	Liprin-alpha-4	1.68567	0.753326	0.01798	0.155402	0	GO:0009986|cell surface;GO:0005737|cytoplasm;GO:0048786|presynaptic active zone;GO:0045202|synapse;	0	0	0
Ms4a4c	Membrane-spanning 4-domains subfamily A member 4D	1.67946	0.748	3.27927e-14	6.65441e-12	0	GO:0016021|integral component of membrane;	0	0	0
Dnajc16	DnaJ homolog subfamily C member 16	1.67848	0.747155	0.0140389	0.132235	GO:0045454|cell redox homeostasis;	GO:0005623|cell;GO:0016021|integral component of membrane;	0	K09536	DNAJC16; DnaJ homolog subfamily C member 16
Zfp251	Zinc finger protein 251	1.67839	0.74708	0.0074027	0.0839107	GO:0006355|regulation of transcription, DNA-templated;GO:0006351|transcription, DNA-templated;	GO:0005634|nucleus;	GO:0003677|DNA binding;GO:0046872|metal ion binding;GO:0003700|transcription factor activity, sequence-specific DNA binding;	K09228	KRAB; KRAB domain-containing zinc finger protein
Kmo	Kynurenine 3-monooxygenase	1.67702	0.745898	3.96765e-06	0.000185644	GO:0034354|'de novo' NAD biosynthetic process from tryptophan;GO:0043420|anthranilate metabolic process;GO:0070189|kynurenine metabolic process;GO:0019674|NAD metabolic process;GO:0019805|quinolinate biosynthetic process;GO:0009651|response to salt stress;GO:0044550|secondary metabolite biosynthetic process;GO:0019441|tryptophan catabolic process to kynurenine;	GO:0070062|extracellular exosome;GO:0016021|integral component of membrane;GO:0005743|mitochondrial inner membrane;GO:0005741|mitochondrial outer membrane;GO:0005739|mitochondrion;	GO:0071949|FAD binding;GO:0050660|flavin adenine dinucleotide binding;GO:0004502|kynurenine 3-monooxygenase activity;GO:0016174|NAD(P)H oxidase activity;	K00486	KMO; kynurenine 3-monooxygenase [EC:1.14.13.9]
Rapgef4	Rap guanine nucleotide exchange factor 4	1.67671	0.745633	0.00469127	0.0616668	GO:0017156|calcium ion-dependent exocytosis;GO:0019933|cAMP-mediated signaling;GO:0007186|G-protein coupled receptor signaling pathway;GO:0030073|insulin secretion;GO:0017157|regulation of exocytosis;GO:0050796|regulation of insulin secretion;GO:0007264|small GTPase mediated signal transduction;	GO:0005829|cytosol;GO:0016020|membrane;GO:0005886|plasma membrane;	GO:0030552|cAMP binding;GO:0005085|guanyl-nucleotide exchange factor activity;GO:0017016|Ras GTPase binding;GO:0005088|Ras guanyl-nucleotide exchange factor activity;	K04351	RAPGEF4, EPAC2; Rap guanine nucleotide exchange factor 4
Cad	CAD protein	1.67067	0.740424	0.000972557	0.0191324	GO:0006207|'de novo' pyrimidine nucleobase biosynthetic process;GO:0044205|'de novo' UMP biosynthetic process;GO:0006541|glutamine metabolic process;GO:0018107|peptidyl-threonine phosphorylation;GO:0046777|protein autophosphorylation;	GO:0005737|cytoplasm;GO:0005829|cytosol;GO:0005739|mitochondrion;GO:0016363|nuclear matrix;GO:0005634|nucleus;	GO:0070335|aspartate binding;GO:0004070|aspartate carbamoyltransferase activity;GO:0005524|ATP binding;GO:0004088|carbamoyl-phosphate synthase (glutamine-hydrolyzing) activity;GO:0004151|dihydroorotase activity;GO:0004672|protein kinase activity;GO:0002134|UTP binding;GO:0008270|zinc ion binding;	K11540	CAD; carbamoyl-phosphate synthase / aspartate carbamoyltransferase / dihydroorotase [EC:6.3.5.5 2.1.3.2 3.5.2.3]
H2-Eb1	H-2 class II histocompatibility antigen, E-B beta chain	1.67037	0.740168	8.91895e-32	5.74165e-29	GO:0019886|antigen processing and presentation of exogenous peptide antigen via MHC class II;GO:0006955|immune response;	GO:0070062|extracellular exosome;GO:0016021|integral component of membrane;GO:0031902|late endosome membrane;GO:0005765|lysosomal membrane;GO:0042613|MHC class II protein complex;	0	0	0
Oasl1	2'-5'-oligoadenylate synthase-like protein 1	1.66956	0.739472	3.51314e-11	4.49225e-09	GO:0051607|defense response to virus;GO:0045087|innate immune response;GO:0045071|negative regulation of viral genome replication;GO:0009615|response to virus;	GO:0005737|cytoplasm;GO:0016020|membrane;GO:0005730|nucleolus;	GO:0005524|ATP binding;GO:0003677|DNA binding;GO:0003725|double-stranded RNA binding;GO:0044822|poly(A) RNA binding;GO:0016740|transferase activity;	K14608	OASL; 2'-5'-oligoadenylate synthase-like protein
Ccdc134	Coiled-coil domain-containing protein 134	1.66934	0.739274	0.00103369	0.0200812	0	GO:0005576|extracellular region;GO:0016020|membrane;	0	0	0
Nemp1	Nuclear envelope integral membrane protein 1	1.66861	0.738651	0.000382948	0.00914227	0	GO:0016021|integral component of membrane;GO:0005635|nuclear envelope;GO:0005637|nuclear inner membrane;	0	0	0
Socs3	Suppressor of cytokine signaling 3	1.66815	0.738253	2.60483e-19	8.84175e-17	GO:0060670|branching involved in labyrinthine layer morphogenesis;GO:0019221|cytokine-mediated signaling pathway;GO:0060397|JAK-STAT cascade involved in growth hormone signaling pathway;GO:0043066|negative regulation of apoptotic process;GO:0050728|negative regulation of inflammatory response;GO:0046627|negative regulation of insulin receptor signaling pathway;GO:0046426|negative regulation of JA…	GO:0005737|cytoplasm;GO:0005829|cytosol;	GO:0004860|protein kinase inhibitor activity;	K04696	SOCS3, CIS3; suppressor of cytokine signaling 3
Fitm2	Fat storage-inducing transmembrane protein 2	1.66739	0.737588	0.0434136	0.275006	GO:0035356|cellular triglyceride homeostasis;GO:0007010|cytoskeleton organization;GO:0034389|lipid particle organization;GO:0008654|phospholipid biosynthetic process;GO:0010890|positive regulation of sequestering of triglyceride;GO:0022604|regulation of cell morphogenesis;GO:0010866|regulation of triglyceride biosynthetic process;GO:0030730|sequestering of triglyceride;	GO:0005789|endoplasmic reticulum membrane;GO:0030176|integral component of endoplasmic reticulum membrane;GO:0005739|mitochondrion;	0	0	0
Fam35a	Protein FAM35A	1.66677	0.737051	0.00735965	0.0836259	GO:0006874|cellular calcium ion homeostasis;GO:0007186|G-protein coupled receptor signaling pathway;	GO:0016021|integral component of membrane;GO:0005886|plasma membrane;	GO:0004930|G-protein coupled receptor activity;GO:0031210|phosphatidylcholine binding;	0	0
A430033K04Rik	Zinc finger protein 809	1.6642	0.734828	0.0417348	0.268835	GO:0030154|cell differentiation;GO:0007275|multicellular organismal development;GO:0006355|regulation of transcription, DNA-templated;GO:0007283|spermatogenesis;GO:0006351|transcription, DNA-templated;	GO:0005634|nucleus;	GO:0046872|metal ion binding;GO:0000977|RNA polymerase II regulatory region sequence-specific DNA binding;GO:0003700|transcription factor activity, sequence-specific DNA binding;	K09228	KRAB; KRAB domain-containing zinc finger protein
Best1	Bestrophin-1	1.66363	0.734338	0.00290763	0.0435304	GO:1902476|chloride transmembrane transport;GO:0006821|chloride transport;GO:0050908|detection of light stimulus involved in visual perception;GO:0051924|regulation of calcium ion transport;GO:0030321|transepithelial chloride transport;	GO:0016323|basolateral plasma membrane;GO:0034707|chloride channel complex;GO:0005887|integral component of plasma membrane;	GO:0005254|chloride channel activity;GO:0042802|identical protein binding;	K13878	BEST1, VMD2; bestrophin-1
Pla2g7	Platelet-activating factor acetylhydrolase	1.66308	0.733857	2.04738e-23	8.30926e-21	GO:0006954|inflammatory response;GO:0016042|lipid catabolic process;GO:0034440|lipid oxidation;GO:0034374|low-density lipoprotein particle remodeling;GO:0034441|plasma lipoprotein particle oxidation;GO:0090026|positive regulation of monocyte chemotaxis;	GO:0005737|cytoplasm;GO:0034362|low-density lipoprotein particle;	GO:0003847|1-alkyl-2-acetylglycerophosphocholine esterase activity;GO:0047499|calcium-independent phospholipase A2 activity;GO:0005543|phospholipid binding;	K01062	PAFAH; platelet-activating factor acetylhydrolase [EC:3.1.1.47]
Mmgt2	Membrane magnesium transporter 2	1.66279	0.733606	0.00115483	0.0216678	GO:0006812|cation transport;GO:0006824|cobalt ion transport;GO:0006825|copper ion transport;GO:0015693|magnesium ion transport;GO:0006828|manganese ion transport;GO:0015675|nickel cation transport;GO:0055085|transmembrane transport;	GO:0005769|early endosome;GO:0031901|early endosome membrane;GO:0072546|ER membrane protein complex;GO:0005794|Golgi apparatus;GO:0000139|Golgi membrane;GO:0005886|plasma membrane;	GO:0015087|cobalt ion transmembrane transporter activity;GO:0005375|copper ion transmembrane transporter activity;GO:0022890|inorganic cation transmembrane transporter activity;GO:0015095|magnesium ion transmembrane transporter activity;GO:0005384|manganese ion transmembrane transporter activity;GO:0015099|nickel cation transmembrane transporter activity;	0	0
Hdac6	Histone deacetylase 6	1.66043	0.731555	0.00474852	0.062167	GO:0070842|aggresome assembly;GO:0070301|cellular response to hydrogen peroxide;GO:0071218|cellular response to misfolded protein;GO:0035967|cellular response to topologically incorrect protein;GO:0048668|collateral sprouting;GO:0060997|dendritic spine morphogenesis;GO:0016575|histone deacetylation;GO:0070846|Hsp90 deacetylation;GO:0006886|intracellular protein transport;GO:0032418|lysosome local…	GO:0016235|aggresome;GO:0030424|axon;GO:0005901|caveola;GO:0044297|cell body;GO:0031252|cell leading edge;GO:0005737|cytoplasm;GO:0005829|cytosol;GO:0030425|dendrite;GO:0030286|dynein complex;GO:0000118|histone deacetylase complex;GO:0016234|inclusion body;GO:0005874|microtubule;GO:0005875|microtubule associated complex;GO:0043005|neuron projection;GO:0005634|nucleus;GO:0043204|perikaryon;GO:0048…	GO:0043014|alpha-tubulin binding;GO:0008013|beta-catenin binding;GO:0048487|beta-tubulin binding;GO:0001047|core promoter binding;GO:0070840|dynein complex binding;GO:0004407|histone deacetylase activity;GO:0042826|histone deacetylase binding;GO:0051879|Hsp90 protein binding;GO:0008017|microtubule binding;GO:0051787|misfolded protein binding;GO:0032041|NAD-dependent histone deacetylase activity (…	K11407	HDAC6; histone deacetylase 6 [EC:3.5.1.98]
Kcnj2	Inward rectifier potassium channel 2	1.65814	0.72957	0.00142746	0.0255017	GO:0086001|cardiac muscle cell action potential;GO:0086002|cardiac muscle cell action potential involved in contraction;GO:0071260|cellular response to mechanical stimulus;GO:0015693|magnesium ion transport;GO:0086011|membrane repolarization during action potential;GO:0086013|membrane repolarization during cardiac muscle cell action potential;GO:1901381|positive regulation of potassium ion transm…	GO:0043197|dendritic spine;GO:0005794|Golgi apparatus;GO:0005887|integral component of plasma membrane;GO:0014704|intercalated disc;GO:0031224|intrinsic component of membrane;GO:0043025|neuronal cell body;GO:0005791|rough endoplasmic reticulum;GO:0005790|smooth endoplasmic reticulum;GO:0030315|T-tubule;GO:0008076|voltage-gated potassium channel complex;	GO:0042802|identical protein binding;GO:0005242|inward rectifier potassium channel activity;GO:0005546|phosphatidylinositol-4,5-bisphosphate binding;GO:0086008|voltage-gated potassium channel activity involved in cardiac muscle cell action potential repolarization;	K04996	KCNJ2; potassium inwardly-rectifying channel subfamily J member 2
Mier2	Mesoderm induction early response protein 2	1.64646	0.719365	0.0217277	0.176257	GO:0006355|regulation of transcription, DNA-templated;GO:0006351|transcription, DNA-templated;	GO:0005634|nucleus;	GO:0003677|DNA binding;	0	0
Tlr1	Toll-like receptor 1	1.6427	0.716069	1.65518e-05	0.000654674	GO:0007250|activation of NF-kappaB-inducing kinase activity;GO:0071726|cellular response to diacyl bacterial lipopeptide;GO:0071727|cellular response to triacyl bacterial lipopeptide;GO:0006952|defense response;GO:0042742|defense response to bacterium;GO:0042495|detection of triacyl bacterial lipopeptide;GO:0006954|inflammatory response;GO:0045087|innate immune response;GO:0042116|macrophage acti…	GO:0005794|Golgi apparatus;GO:0005887|integral component of plasma membrane;GO:0016020|membrane;GO:0045121|membrane raft;GO:0045335|phagocytic vesicle;GO:0030670|phagocytic vesicle membrane;GO:0035354|Toll-like receptor 1-Toll-like receptor 2 protein complex;GO:0035355|Toll-like receptor 2-Toll-like receptor 6 protein complex;	GO:0071723|lipopeptide binding;GO:0046982|protein heterodimerization activity;GO:0035663|Toll-like receptor 2 binding;GO:0004888|transmembrane signaling receptor activity;GO:0042497|triacyl lipopeptide binding;	K05398	TLR1; toll-like receptor 1
Gpr18	N-arachidonyl glycine receptor	1.64179	0.715269	4.43097e-05	0.00149858	GO:0002300|CD8-positive, alpha-beta intraepithelial T cell differentiation;GO:0002305|CD8-positive, gamma-delta intraepithelial T cell differentiation;GO:0002689|negative regulation of leukocyte chemotaxis;GO:0032720|negative regulation of tumor necrosis factor production;	GO:0016021|integral component of membrane;GO:0005886|plasma membrane;	GO:0004930|G-protein coupled receptor activity;	K08410	GPR18; G protein-coupled receptor 18
Rpap2	Putative RNA polymerase II subunit B1 CTD phosphatase Rpap2	1.64018	0.71385	0.00131735	0.0239704	GO:0070940|dephosphorylation of RNA polymerase II C-terminal domain;GO:0009301|snRNA transcription;	GO:0005737|cytoplasm;GO:0016591|DNA-directed RNA polymerase II, holoenzyme;GO:0005730|nucleolus;GO:0005634|nucleus;	GO:0008420|CTD phosphatase activity;GO:0046872|metal ion binding;GO:0004722|protein serine/threonine phosphatase activity;	0	0
Fgd2	FYVE, RhoGEF and PH domain-containing protein 2	1.63895	0.712768	6.14095e-11	7.49316e-09	GO:0043507|positive regulation of JUN kinase activity;GO:0035023|regulation of Rho protein signal transduction;	GO:0005737|cytoplasm;GO:0005856|cytoskeleton;GO:0005769|early endosome;GO:0031901|early endosome membrane;GO:0005634|nucleus;GO:0001726|ruffle;GO:0032587|ruffle membrane;	GO:0046872|metal ion binding;GO:1901981|phosphatidylinositol phosphate binding;GO:0005089|Rho guanyl-nucleotide exchange factor activity;	K05721	FGD2; FYVE, RhoGEF and PH domain containing 2
P2rx7	P2X purinoceptor 7	1.63566	0.709876	0.0223838	0.178889	GO:0000187|activation of MAPK activity;GO:0032060|bleb assembly;GO:0006816|calcium ion transport;GO:0006812|cation transport;GO:0000902|cell morphogenesis;GO:0006884|cell volume homeostasis;GO:0071359|cellular response to dsRNA;GO:0031668|cellular response to extracellular stimulus;GO:0071407|cellular response to organic cyclic compound;GO:0046513|ceramide biosynthetic process;GO:0032963|collagen…	GO:0005911|cell-cell junction;GO:0009897|external side of plasma membrane;GO:0005639|integral component of nuclear inner membrane;GO:0005887|integral component of plasma membrane;GO:0016020|membrane;GO:0031594|neuromuscular junction;GO:0043025|neuronal cell body;GO:0005886|plasma membrane;GO:0098793|presynapse;GO:0045202|synapse;	GO:0005524|ATP binding;GO:0015267|channel activity;GO:0004931|extracellular ATP-gated cation channel activity;GO:0001530|lipopolysaccharide binding;GO:0001614|purinergic nucleotide receptor activity;GO:0004872|receptor activity;	K05220	P2RX7; P2X purinoceptor 7
Taf1c	TATA box-binding protein-associated factor RNA polymerase I subunit C	1.6325	0.707087	0.0232936	0.183669	GO:0000183|chromatin silencing at rDNA;GO:0006360|transcription from RNA polymerase I promoter;GO:0006361|transcription initiation from RNA polymerase I promoter;	GO:0043231|intracellular membrane-bounded organelle;GO:0005654|nucleoplasm;GO:0000120|RNA polymerase I transcription factor complex;	GO:0001164|RNA polymerase I CORE element sequence-specific DNA binding;	K15214	TAF1C; TATA box-binding protein-associated factor RNA polymerase I subunit C
Trim30b	Tripartite motif-containing protein 30A	1.63173	0.706399	3.57642e-18	1.04325e-15	GO:0032715|negative regulation of interleukin-6 production;GO:1900226|negative regulation of NLRP3 inflammasome complex assembly;GO:2000378|negative regulation of reactive oxygen species metabolic process;GO:0034122|negative regulation of toll-like receptor signaling pathway;GO:0032720|negative regulation of tumor necrosis factor production;GO:0045732|positive regulation of protein catabolic proc…	GO:0005737|cytoplasm;GO:0005634|nucleus;	GO:0003677|DNA binding;GO:0008270|zinc ion binding;	0	0
Wdr46	WD repeat-containing protein 46	1.63054	0.705351	5.28829e-07	3.15422e-05	GO:0000462|maturation of SSU-rRNA from tricistronic rRNA transcript (SSU-rRNA, 5.8S rRNA, LSU-rRNA);GO:1903955|positive regulation of protein targeting to mitochondrion;	GO:0030686|90S preribosome;GO:0005730|nucleolus;GO:0032040|small-subunit processome;	GO:0044822|poly(A) RNA binding;	K14768	UTP7, WDR46; U3 small nucleolar RNA-associated protein 7
Slfn5	Schlafen family member 5	1.62853	0.703567	3.08258e-07	2.00518e-05	GO:0030154|cell differentiation;	GO:0005634|nucleus;	GO:0005524|ATP binding;	0	0
Polr1b	DNA-directed RNA polymerase I subunit RPA2	1.62531	0.700712	0.00179396	0.0304576	GO:0000183|chromatin silencing at rDNA;GO:0007566|embryo implantation;GO:0017126|nucleologenesis;GO:0009303|rRNA transcription;GO:0006361|transcription initiation from RNA polymerase I promoter;	GO:0005737|cytoplasm;GO:0005736|DNA-directed RNA polymerase I complex;GO:0005730|nucleolus;GO:0005654|nucleoplasm;GO:0005634|nucleus;	GO:0003677|DNA binding;GO:0003899|DNA-directed RNA polymerase activity;GO:0046872|metal ion binding;GO:0032549|ribonucleoside binding;	K03002	RPA2, POLR1B; DNA-directed RNA polymerase I subunit RPA2 [EC:2.7.7.6]
Pikfyve	1-phosphatidylinositol 3-phosphate 5-kinase	1.6229	0.698574	1.48494e-08	1.24875e-06	GO:0035556|intracellular signal transduction;GO:0032288|myelin assembly;GO:0034504|protein localization to nucleus;GO:2000785|regulation of autophagosome assembly;GO:0042147|retrograde transport, endosome to Golgi;	GO:0005911|cell-cell junction;GO:0031410|cytoplasmic vesicle;GO:0030659|cytoplasmic vesicle membrane;GO:0005829|cytosol;GO:0031901|early endosome membrane;GO:0010008|endosome membrane;GO:0000139|Golgi membrane;GO:0031902|late endosome membrane;GO:0045121|membrane raft;GO:0048471|perinuclear region of cytoplasm;GO:0012506|vesicle membrane;	GO:0000285|1-phosphatidylinositol-3-phosphate 5-kinase activity;GO:0016308|1-phosphatidylinositol-4-phosphate 5-kinase activity;GO:0052810|1-phosphatidylinositol-5-kinase activity;GO:0005524|ATP binding;GO:0008270|zinc ion binding;	K00921	PIKFYVE, FAB1; 1-phosphatidylinositol-3-phosphate 5-kinase [EC:2.7.1.150]
Bach1	Transcription regulator protein BACH1	1.61878	0.69491	0.00241354	0.0378688	GO:0006310|DNA recombination;GO:0006281|DNA repair;GO:0006302|double-strand break repair;GO:0000122|negative regulation of transcription from RNA polymerase II promoter;GO:0045944|positive regulation of transcription from RNA polymerase II promoter;GO:0016567|protein ubiquitination;GO:0061418|regulation of transcription from RNA polymerase II promoter in response to hypoxia;GO:0000083|regulation …	GO:0031463|Cul3-RING ubiquitin ligase complex;GO:0005737|cytoplasm;GO:0005829|cytosol;GO:0005634|nucleus;	GO:0003677|DNA binding;GO:0000980|RNA polymerase II distal enhancer sequence-specific DNA binding;GO:0003700|transcription factor activity, sequence-specific DNA binding;GO:0001205|transcriptional activator activity, RNA polymerase II distal enhancer sequence-specific binding;GO:0001078|transcriptional repressor activity, RNA polymerase II core promoter proximal region sequence-specific binding;G…	K09042	BACH; transcription regulator BACH
Fam174b	Membrane protein FAM174B	1.6159	0.69234	0.035161	0.241776	0	GO:0016021|integral component of membrane;	0	0	0
Zfp52	Zinc finger protein 420	1.61446	0.691054	0.00138977	0.0249717	GO:0042981|regulation of apoptotic process;GO:0006355|regulation of transcription, DNA-templated;GO:0006351|transcription, DNA-templated;	GO:0070062|extracellular exosome;GO:0005654|nucleoplasm;	GO:0003677|DNA binding;GO:0046872|metal ion binding;GO:0003700|transcription factor activity, sequence-specific DNA binding;	K09228	KRAB; KRAB domain-containing zinc finger protein
Ap3m2	AP-3 complex subunit mu-2	1.61437	0.69097	0.0191213	0.162043	GO:0008089|anterograde axon cargo transport;GO:0048490|anterograde synaptic vesicle transport;GO:0006886|intracellular protein transport;	GO:1904115|axon cytoplasm;GO:0030131|clathrin adaptor complex;GO:0030659|cytoplasmic vesicle membrane;GO:0005794|Golgi apparatus;	0	K12398	AP3M; AP-3 complex subunit mu
Phka1	Phosphorylase b kinase regulatory subunit alpha, skeletal muscle isoform	1.6129	0.689656	0.00611679	0.0746369	GO:0005977|glycogen metabolic process;GO:0006468|protein phosphorylation;	GO:0005964|phosphorylase kinase complex;GO:0005886|plasma membrane;	GO:0003824|catalytic activity;	K07190	PHKA_B; phosphorylase kinase alpha/beta subunit
Pofut1	GDP-fucose protein O-fucosyltransferase 1	1.61238	0.689196	0.00342864	0.0488994	GO:0001525|angiogenesis;GO:0006004|fucose metabolic process;GO:0007507|heart development;GO:0007399|nervous system development;GO:0007219|Notch signaling pathway;GO:0036066|protein O-linked fucosylation;GO:0006493|protein O-linked glycosylation;GO:0001756|somitogenesis;	GO:0005783|endoplasmic reticulum;GO:0016020|membrane;	GO:0008417|fucosyltransferase activity;GO:0046922|peptide-O-fucosyltransferase activity;	K03691	POFUT; peptide-O-fucosyltransferase [EC:2.4.1.221]
Plxnb2	Plexin-B2	1.61223	0.689054	0.0267563	0.202807	GO:0007420|brain development;GO:0007156|homophilic cell adhesion via plasma membrane adhesion molecules;GO:0007162|negative regulation of cell adhesion;GO:0001843|neural tube closure;GO:0007405|neuroblast proliferation;GO:0050772|positive regulation of axonogenesis;GO:0010976|positive regulation of neuron projection development;GO:0008360|regulation of cell shape;GO:0043087|regulation of GTPase a…	GO:0009986|cell surface;GO:0070062|extracellular exosome;GO:0005887|integral component of plasma membrane;GO:0002116|semaphorin receptor complex;	GO:0017154|semaphorin receptor activity;	K06821	PLXNB; plexin B
Coa4	Cytochrome c oxidase assembly factor 4 homolog, mitochondrial	1.60739	0.684718	0.00113847	0.0214938	GO:0033617|mitochondrial respiratory chain complex IV assembly;	GO:0005758|mitochondrial intermembrane space;	0	K18177	COA4; cytochrome c oxidase assembly factor 4
Prok2	Prokineticin-2	1.60642	0.683847	6.16375e-05	0.00199085	GO:0000187|activation of MAPK activity;GO:0001525|angiogenesis;GO:0008283|cell proliferation;GO:0006935|chemotaxis;GO:0007623|circadian rhythm;GO:0060976|coronary vasculature development;GO:0003349|epicardium-derived cardiac endothelial cell differentiation;GO:0060983|epicardium-derived cardiac vascular smooth muscle cell differentiation;GO:0043066|negative regulation of apoptotic process;GO:0007…	GO:0005576|extracellular region;	GO:0001664|G-protein coupled receptor binding;	0	0
Glrx3	Glutaredoxin-3	1.60536	0.682894	0.0061632	0.075007	GO:0045454|cell redox homeostasis;GO:0010614|negative regulation of cardiac muscle hypertrophy;GO:0002026|regulation of the force of heart contraction;	GO:0005938|cell cortex;GO:0030425|dendrite;GO:0070062|extracellular exosome;GO:0005634|nucleus;GO:0030018|Z disc;	GO:0009055|electron carrier activity;GO:0051536|iron-sulfur cluster binding;GO:0046872|metal ion binding;GO:0044822|poly(A) RNA binding;GO:0015035|protein disulfide oxidoreductase activity;	0	0
Egr3	Early growth response protein 3	1.60236	0.680196	0.00212758	0.0346595	GO:0002042|cell migration involved in sprouting angiogenesis;GO:0044344|cellular response to fibroblast growth factor stimulus;GO:0035924|cellular response to vascular endothelial growth factor stimulus;GO:0035767|endothelial cell chemotaxis;GO:0043066|negative regulation of apoptotic process;GO:0007274|neuromuscular synaptic transmission;GO:0007422|peripheral nervous system development;GO:000193…	GO:0005634|nucleus;	GO:0003677|DNA binding;GO:0046872|metal ion binding;	K12497	EGR3; early growth response protein 3
Il13ra1	Interleukin-13 receptor subunit alpha-1	1.6013	0.679241	2.4256e-06	0.000122058	0	GO:0016021|integral component of membrane;	GO:0004896|cytokine receptor activity;	K05076	IL13RA1; interleukin 13 receptor alpha-1
Tstd3	Thiosulfate sulfurtransferase/rhodanese-like domain-containing protein 3	1.60045	0.678481	0.0019633	0.03253	0	0	GO:0004792|thiosulfate sulfurtransferase activity;	0	0
Stard4	StAR-related lipid transfer protein 4	1.60023	0.678282	5.9766e-06	0.00026951	GO:0034435|cholesterol esterification;GO:0006869|lipid transport;GO:0070859|positive regulation of bile acid biosynthetic process;GO:0010873|positive regulation of cholesterol esterification;	GO:0016023|cytoplasmic membrane-bounded vesicle;GO:0005829|cytosol;GO:0005783|endoplasmic reticulum;GO:0005739|mitochondrion;	GO:0015485|cholesterol binding;	0	0
Osbpl5	Oxysterol-binding protein-related protein 5	1.59563	0.67413	0.000401412	0.00951011	GO:0015914|phospholipid transport;	GO:0005789|endoplasmic reticulum membrane;GO:0016021|integral component of membrane;GO:0016020|membrane;	GO:0015485|cholesterol binding;GO:0070273|phosphatidylinositol-4-phosphate binding;GO:0001786|phosphatidylserine binding;GO:0005548|phospholipid transporter activity;	0	0
Ifit3b	Interferon-induced protein with tetratricopeptide repeats 3	1.59075	0.669705	6.49158e-08	4.82834e-06	GO:0035457|cellular response to interferon-alpha;GO:0035458|cellular response to interferon-beta;GO:0051607|defense response to virus;GO:0045087|innate immune response;GO:0043066|negative regulation of apoptotic process;GO:0008285|negative regulation of cell proliferation;GO:0035634|response to stilbenoid;GO:0009615|response to virus;	GO:0005737|cytoplasm;GO:0005739|mitochondrion;	GO:0042802|identical protein binding;GO:0003723|RNA binding;	0	0
Rara	Retinoic acid receptor alpha	1.59003	0.669058	3.89067e-05	0.00133853	GO:0043277|apoptotic cell clearance;GO:0060348|bone development;GO:0071391|cellular response to estrogen stimulus;GO:0071222|cellular response to lipopolysaccharide;GO:0071300|cellular response to retinoic acid;GO:0060591|chondroblast differentiation;GO:0031076|embryonic camera-type eye development;GO:0060324|face development;GO:0007565|female pregnancy;GO:0007281|germ cell development;GO:0002068…	GO:0015629|actin cytoskeleton;GO:0005737|cytoplasm;GO:0030425|dendrite;GO:0043025|neuronal cell body;GO:0000790|nuclear chromatin;GO:0005654|nucleoplasm;GO:0005634|nucleus;GO:0048471|perinuclear region of cytoplasm;	GO:0051393|alpha-actinin binding;GO:0031490|chromatin DNA binding;GO:0003677|DNA binding;GO:0008144|drug binding;GO:0019899|enzyme binding;GO:0048027|mRNA 5'-UTR binding;GO:0019904|protein domain specific binding;GO:0046982|protein heterodimerization activity;GO:0051018|protein kinase A binding;GO:0043422|protein kinase B binding;GO:0005102|receptor binding;GO:0000975|regulatory region DNA bindin…	K08527	NR1B1, RARA; retinoic acid receptor alpha
Krt80	Keratin, type II cytoskeletal 80	1.58804	0.667248	0.0083352	0.0909958	0	GO:0045095|keratin filament;	GO:0005198|structural molecule activity;	K07605	KRT2; type II keratin, basic
Slc41a1	Solute carrier family 41 member 1	1.58752	0.666774	0.0102601	0.105593	GO:0010961|cellular magnesium ion homeostasis;GO:0071286|cellular response to magnesium ion;GO:0070838|divalent metal ion transport;GO:1903830|magnesium ion transmembrane transport;GO:0015693|magnesium ion transport;GO:0055085|transmembrane transport;	GO:0016323|basolateral plasma membrane;GO:0005623|cell;GO:0016021|integral component of membrane;GO:0005886|plasma membrane;GO:0043234|protein complex;	GO:0072509|divalent inorganic cation transmembrane transporter activity;GO:0015095|magnesium ion transmembrane transporter activity;GO:0022892|substrate-specific transporter activity;	K15122	SLC41A; solute carrier family 41
Irf8	Interferon regulatory factor 8	1.58228	0.662002	1.51971e-24	6.44808e-22	GO:0071222|cellular response to lipopolysaccharide;GO:0042742|defense response to bacterium;GO:0042832|defense response to protozoan;GO:0006955|immune response;GO:0030099|myeloid cell differentiation;GO:0044130|negative regulation of growth of symbiont in host;GO:0006909|phagocytosis;GO:0032729|positive regulation of interferon-gamma production;GO:0032735|positive regulation of interleukin-12 pro…	GO:0005654|nucleoplasm;GO:0005634|nucleus;	GO:0003677|DNA binding;GO:0000975|regulatory region DNA binding;GO:0003700|transcription factor activity, sequence-specific DNA binding;	K10155	IRF8; interferon regulatory factor 8
Dnmt3b	DNA (cytosine-5)-methyltransferase 3B	1.58081	0.660661	0.0403985	0.264353	GO:0071230|cellular response to amino acid stimulus;GO:0000183|chromatin silencing at rDNA;GO:0006306|DNA methylation;GO:0043045|DNA methylation involved in embryo development;GO:0032776|DNA methylation on cytosine;GO:0060821|inactivation of X chromosome by DNA methylation;GO:0006346|methylation-dependent chromatin silencing;GO:0045814|negative regulation of gene expression, epigenetic;GO:0051573…	GO:0000775|chromosome, centromeric region;GO:0000792|heterochromatin;GO:0043231|intracellular membrane-bounded organelle;GO:0005720|nuclear heterochromatin;GO:0005654|nucleoplasm;GO:0005634|nucleus;	GO:0003886|DNA (cytosine-5-)-methyltransferase activity;GO:0051719|DNA (cytosine-5-)-methyltransferase activity, acting on CpN substrates;GO:0003677|DNA binding;GO:0046872|metal ion binding;GO:0008168|methyltransferase activity;GO:0003714|transcription corepressor activity;	K17399	DNMT3B; DNA (cytosine-5)-methyltransferase 3B [EC:2.1.1.37]
Cdc42ep2	Cdc42 effector protein 2	1.57951	0.65948	1.11422e-05	0.000462253	GO:0030036|actin cytoskeleton organization;GO:0030838|positive regulation of actin filament polymerization;GO:0031274|positive regulation of pseudopodium assembly;GO:0008360|regulation of cell shape;GO:0007266|Rho protein signal transduction;	GO:0005737|cytoplasm;GO:0012505|endomembrane system;GO:0016020|membrane;GO:0015630|microtubule cytoskeleton;GO:0005886|plasma membrane;	GO:0017049|GTP-Rho binding;GO:0005096|GTPase activator activity;GO:0001515|opioid peptide activity;	0	0
Pgap1	GPI inositol-deacylase	1.57849	0.658542	0.0049702	0.0640625	GO:0009948|anterior/posterior axis specification;GO:0009880|embryonic pattern specification;GO:0021871|forebrain regionalization;GO:0006506|GPI anchor biosynthetic process;GO:0060322|head development;GO:0015798|myo-inositol transport;GO:0015031|protein transport;GO:0007605|sensory perception of sound;	GO:0005783|endoplasmic reticulum;GO:0005789|endoplasmic reticulum membrane;GO:0016021|integral component of membrane;	GO:0004518|nuclease activity;GO:0042578|phosphoric ester hydrolase activity;	K05294	PGAP1; glycosylphosphatidylinositol deacylase [EC:3.-.-.-]
Gbp4	Guanylate-binding protein 6	1.57834	0.658409	1.24202e-09	1.22e-07	GO:0071346|cellular response to interferon-gamma;GO:0042742|defense response to bacterium;GO:0006955|immune response;	0	GO:0005525|GTP binding;GO:0003924|GTPase activity;	0	0
Fgl2	Fibroleukin	1.57762	0.657748	4.08894e-12	6.10691e-10	GO:0019835|cytolysis;	GO:0070062|extracellular exosome;	GO:0008233|peptidase activity;	0	0
Gimap1	GTPase IMAP family member 1	1.5759	0.656173	1.8233e-11	2.43137e-09	GO:0030183|B cell differentiation;GO:0030217|T cell differentiation;	GO:0005783|endoplasmic reticulum;GO:0005789|endoplasmic reticulum membrane;GO:0000139|Golgi membrane;GO:0016021|integral component of membrane;	GO:0005525|GTP binding;	0	0
Irf1	Interferon regulatory factor 1	1.57325	0.653752	2.09717e-11	2.75719e-09	GO:0006915|apoptotic process;GO:0043374|CD8-positive, alpha-beta T cell differentiation;GO:0007050|cell cycle arrest;GO:0035458|cellular response to interferon-beta;GO:0071260|cellular response to mechanical stimulus;GO:0051607|defense response to virus;GO:0060333|interferon-gamma-mediated signaling pathway;GO:0008285|negative regulation of cell proliferation;GO:0045590|negative regulation of reg…	GO:0005737|cytoplasm;GO:0000790|nuclear chromatin;	GO:0000978|RNA polymerase II core promoter proximal region sequence-specific DNA binding;GO:0001077|transcriptional activator activity, RNA polymerase II core promoter proximal region sequence-specific binding;	K09444	IRF1; interferon regulatory factor 1
Klf4	Krueppel-like factor 4	1.57217	0.65276	0.0125759	0.121774	GO:0060070|canonical Wnt signaling pathway;GO:0030154|cell differentiation;GO:0071409|cellular response to cycloheximide;GO:0071363|cellular response to growth factor stimulus;GO:0070301|cellular response to hydrogen peroxide;GO:0071499|cellular response to laminar fluid shear stress;GO:1901653|cellular response to peptide;GO:0071300|cellular response to retinoic acid;GO:0009913|epidermal cell di…	GO:0005737|cytoplasm;GO:0000790|nuclear chromatin;GO:0005719|nuclear euchromatin;GO:0044798|nuclear transcription factor complex;GO:0005654|nucleoplasm;GO:0005634|nucleus;	GO:0008013|beta-catenin binding;GO:0001047|core promoter binding;GO:0000987|core promoter proximal region sequence-specific DNA binding;GO:0003677|DNA binding;GO:0046872|metal ion binding;GO:0035014|phosphatidylinositol 3-kinase regulator activity;GO:0000975|regulatory region DNA binding;GO:0001085|RNA polymerase II transcription factor binding;GO:0043565|sequence-specific DNA binding;GO:0003700|…	K17846	KLF4; krueppel-like factor 4
Wnt10a	Protein Wnt-10a	1.57152	0.652157	0.042516	0.271361	GO:0009887|organ morphogenesis;GO:0045165|cell fate commitment;GO:0007267|cell-cell signaling;GO:0071560|cellular response to transforming growth factor beta stimulus;GO:0048730|epidermis morphogenesis;GO:0001942|hair follicle development;GO:0031069|hair follicle morphogenesis;GO:0014033|neural crest cell differentiation;GO:0030182|neuron differentiation;GO:0042476|odontogenesis;GO:0010628|positi…	GO:0005615|extracellular space;GO:0005578|proteinaceous extracellular matrix;	GO:0005109|frizzled binding;GO:0005102|receptor binding;	K01357	WNT10; wingless-type MMTV integration site family, member 10
Gimap4	GTPase IMAP family member 4	1.57007	0.650833	8.54692e-11	1.00989e-08	0	GO:0005829|cytosol;	GO:0005525|GTP binding;	0	0
Zfp85	Zinc finger protein 58	1.5651	0.646251	0.0457116	0.28333	GO:0006355|regulation of transcription, DNA-templated;GO:0006351|transcription, DNA-templated;	GO:0005634|nucleus;	GO:0046872|metal ion binding;GO:0000978|RNA polymerase II core promoter proximal region sequence-specific DNA binding;	K09228	KRAB; KRAB domain-containing zinc finger protein
Pde2a	cGMP-dependent 3',5'-cyclic phosphodiesterase	1.56509	0.646243	0.045492	0.28248	GO:0006198|cAMP catabolic process;GO:0019933|cAMP-mediated signaling;GO:0071321|cellular response to cGMP;GO:0035690|cellular response to drug;GO:0097011|cellular response to granulocyte macrophage colony-stimulating factor stimulus;GO:0036006|cellular response to macrophage colony-stimulating factor stimulus;GO:0071260|cellular response to mechanical stimulus;GO:0046069|cGMP catabolic process;GO…	GO:0005737|cytoplasm;GO:0005829|cytosol;GO:0005783|endoplasmic reticulum;GO:0005794|Golgi apparatus;GO:0097457|hippocampal mossy fiber;GO:0005622|intracellular;GO:0045121|membrane raft;GO:0005759|mitochondrial matrix;GO:0005634|nucleus;GO:0048471|perinuclear region of cytoplasm;GO:0005886|plasma membrane;GO:0042734|presynaptic membrane;	GO:0030552|cAMP binding;GO:0030553|cGMP binding;GO:0004118|cGMP-stimulated cyclic-nucleotide phosphodiesterase activity;GO:0004112|cyclic-nucleotide phosphodiesterase activity;GO:0008144|drug binding;GO:0046872|metal ion binding;GO:0042803|protein homodimerization activity;	K18283	PDE2A; cGMP-dependent 3',5'-cyclic phosphodiesterase [EC:3.1.4.17]
Slc25a19	Mitochondrial thiamine pyrophosphate carrier	1.56284	0.644166	0.00151775	0.0267815	GO:0002230|positive regulation of defense response to virus by host;GO:0006412|translation;GO:0055085|transmembrane transport;GO:0098792|xenophagy;	GO:0016021|integral component of membrane;GO:0005743|mitochondrial inner membrane;GO:0005739|mitochondrion;GO:0005634|nucleus;	GO:0003735|structural constituent of ribosome;	K15108	SLC25A19, DNC, TPC1; solute carrier family 25 (mitochondrial thiamine pyrophosphate transporter), member 19
Mybbp1a	Myb-binding protein 1A	1.55956	0.641141	1.16608e-09	1.15183e-07	GO:0042149|cellular response to glucose starvation;GO:0032922|circadian regulation of gene expression;GO:0072332|intrinsic apoptotic signaling pathway by p53 class mediator;GO:0045892|negative regulation of transcription, DNA-templated;GO:0006913|nucleocytoplasmic transport;GO:0001649|osteoblast differentiation;GO:2000210|positive regulation of anoikis;GO:0071158|positive regulation of cell cycle…	GO:0005737|cytoplasm;GO:0043231|intracellular membrane-bounded organelle;GO:0016020|membrane;GO:0042564|NLS-dependent protein nuclear import complex;GO:0005730|nucleolus;GO:0005634|nucleus;	GO:0001047|core promoter binding;GO:0003887|DNA-directed DNA polymerase activity;GO:0044822|poly(A) RNA binding;GO:0043565|sequence-specific DNA binding;GO:0003714|transcription corepressor activity;GO:0008134|transcription factor binding;GO:0008270|zinc ion binding;	K02331	POL5, MYBBP1A; DNA polymerase phi [EC:2.7.7.7]
Sirpb1a	Tyrosine-protein phosphatase non-receptor type substrate 1	1.55765	0.639369	0.0220508	0.177366	0	GO:0016021|integral component of membrane;	0	K06551	SIRPA_B1_G; signal-regulatory protein alpha/beta1/gamma
Cyp4f16	Cytochrome P450 4F5	1.55627	0.638092	0.00194332	0.0324458	GO:0006954|inflammatory response;GO:0006691|leukotriene metabolic process;	GO:0005789|endoplasmic reticulum membrane;GO:0031090|organelle membrane;	GO:0070330|aromatase activity;GO:0020037|heme binding;GO:0005506|iron ion binding;	K00490	CYP4F; cytochrome P450, family 4, subfamily F [EC:1.14.14.1]
Mks1	Meckel syndrome type 1 protein homolog	1.55408	0.636062	0.0304754	0.220003	GO:0048754|branching morphogenesis of an epithelial tube;GO:0042384|cilium assembly;GO:0060271|cilium morphogenesis;GO:0061009|common bile duct development;GO:0007368|determination of left/right symmetry;GO:1990403|embryonic brain development;GO:0042733|embryonic digit morphogenesis;GO:0048706|embryonic skeletal system development;GO:0010669|epithelial structure maintenance;GO:0060322|head develo…	GO:0005814|centriole;GO:0005813|centrosome;GO:0036064|ciliary basal body;GO:0035869|ciliary transition zone;GO:0005737|cytoplasm;GO:0016020|membrane;GO:0036038|TCTN-B9D complex;	0	K19332	MKS1; Meckel syndrome type 1 protein
Zfp788	Zinc finger protein 850	1.5511	0.633296	0.0258993	0.198587	GO:0006355|regulation of transcription, DNA-templated;GO:0006351|transcription, DNA-templated;	GO:0005634|nucleus;	GO:0003677|DNA binding;GO:0046872|metal ion binding;	K09228	KRAB; KRAB domain-containing zinc finger protein
Il3ra	Interleukin-3 receptor subunit alpha	1.55088	0.633088	0.00412708	0.0561578	GO:0019221|cytokine-mediated signaling pathway;GO:0038156|interleukin-3-mediated signaling pathway;GO:0030224|monocyte differentiation;GO:0001558|regulation of cell growth;	GO:0012505|endomembrane system;GO:0016021|integral component of membrane;GO:0016020|membrane;GO:0005886|plasma membrane;	GO:0019978|interleukin-3 binding;GO:0004912|interleukin-3 receptor activity;	K04737	IL3RA; interleukin 3 receptor alpha
Mlh3	DNA mismatch repair protein Mlh3	1.5502	0.632454	0.00606634	0.0742153	GO:0007144|female meiosis I;GO:0007140|male meiosis;GO:0006298|mismatch repair;GO:0008104|protein localization;GO:0007131|reciprocal meiotic recombination;GO:0007130|synaptonemal complex assembly;	GO:0005712|chiasma;GO:0001673|male germ cell nucleus;GO:0032300|mismatch repair complex;GO:0005634|nucleus;GO:0000795|synaptonemal complex;	GO:0005524|ATP binding;GO:0016887|ATPase activity;GO:0019237|centromeric DNA binding;GO:0003682|chromatin binding;GO:0030983|mismatched DNA binding;GO:0003696|satellite DNA binding;GO:0003697|single-stranded DNA binding;	K08739	MLH3; DNA mismatch repair protein MLH3
4931406P16Rik	Uncharacterized protein KIAA0355	1.55017	0.632426	0.00132	0.0239952	GO:0033962|cytoplasmic mRNA processing body assembly;GO:0051607|defense response to virus;GO:0007275|multicellular organismal development;GO:0060340|positive regulation of type I interferon-mediated signaling pathway;GO:0006417|regulation of translation;GO:0039529|RIG-I signaling pathway;	GO:0005737|cytoplasm;GO:0000932|cytoplasmic mRNA processing body;GO:0010494|cytoplasmic stress granule;GO:0043231|intracellular membrane-bounded organelle;	GO:0003690|double-stranded DNA binding;GO:0003725|double-stranded RNA binding;GO:0044822|poly(A) RNA binding;GO:0003727|single-stranded RNA binding;	0	0
B3galt4	Beta-1,3-galactosyltransferase 4	1.54971	0.631999	0.00975481	0.101682	GO:0006486|protein glycosylation;	GO:0000139|Golgi membrane;GO:0016021|integral component of membrane;	GO:0047915|ganglioside galactosyltransferase activity;	K00715	B3GALT4; ganglioside galactosyltransferase [EC:2.4.1.62]
Msr1	Macrophage scavenger receptor types I and II	1.54968	0.631973	0.00249771	0.0387612	GO:0071407|cellular response to organic cyclic compound;GO:0030301|cholesterol transport;GO:0042953|lipoprotein transport;GO:0034381|plasma lipoprotein particle clearance;GO:0010886|positive regulation of cholesterol storage;GO:0010744|positive regulation of macrophage derived foam cell differentiation;GO:0006898|receptor-mediated endocytosis;	GO:0005581|collagen trimer;GO:0031410|cytoplasmic vesicle;GO:0005829|cytosol;GO:0016021|integral component of membrane;GO:0034362|low-density lipoprotein particle;GO:0005886|plasma membrane;	GO:0030169|low-density lipoprotein particle binding;GO:0005044|scavenger receptor activity;	K06558	MSR1; macrophage scavenger receptor 1
Fbxl4	F-box/LRR-repeat protein 4	1.54944	0.631744	0.0124359	0.120983	0	GO:0005758|mitochondrial intermembrane space;GO:0005654|nucleoplasm;	GO:0004842|ubiquitin-protein transferase activity;	K10270	FBXL4; F-box and leucine-rich repeat protein 4
Cd40	Tumor necrosis factor receptor superfamily member 5	1.54924	0.63156	2.23363e-05	0.000827374	GO:0097190|apoptotic signaling pathway;GO:0042113|B cell activation;GO:0006874|cellular calcium ion homeostasis;GO:0071222|cellular response to lipopolysaccharide;GO:0071260|cellular response to mechanical stimulus;GO:0042832|defense response to protozoan;GO:0051607|defense response to virus;GO:0002768|immune response-regulating cell surface receptor signaling pathway;GO:0006954|inflammatory resp…	GO:0035631|CD40 receptor complex;GO:0009986|cell surface;GO:0005737|cytoplasm;GO:0009897|external side of plasma membrane;GO:0070062|extracellular exosome;GO:0005615|extracellular space;GO:0043231|intracellular membrane-bounded organelle;GO:0005886|plasma membrane;	GO:0003823|antigen binding;GO:0019899|enzyme binding;GO:0005031|tumor necrosis factor-activated receptor activity;GO:0031625|ubiquitin protein ligase binding;	K03160	TNFRSF5, CD40; tumor necrosis factor receptor superfamily member 5
2410002F23Rik	Friend virus susceptibility protein 1	1.54755	0.629985	2.89651e-05	0.00103196	GO:0051607|defense response to virus;GO:0009615|response to virus;	GO:0005794|Golgi apparatus;	0	0	0
Tgtp1	T-cell-specific guanine nucleotide triphosphate-binding protein 2	1.54586	0.62841	0.0221506	0.178015	0	GO:0016020|membrane;	GO:0005525|GTP binding;	0	0
Grpel2	GrpE protein homolog 2, mitochondrial	1.54435	0.627002	0.00272753	0.0415676	GO:0006457|protein folding;GO:0030150|protein import into mitochondrial matrix;	GO:0005743|mitochondrial inner membrane;GO:0005759|mitochondrial matrix;GO:0005739|mitochondrion;GO:0001405|presequence translocase-associated import motor;	GO:0000774|adenyl-nucleotide exchange factor activity;GO:0051082|unfolded protein binding;	K03687	GRPE; molecular chaperone GrpE
Ifi211	Interferon-activable protein 205-B	1.54218	0.624974	0.00121638	0.0225061	GO:0035458|cellular response to interferon-beta;GO:0006954|inflammatory response;GO:0045087|innate immune response;GO:0043154|negative regulation of cysteine-type endopeptidase activity involved in apoptotic process;GO:0045824|negative regulation of innate immune response;	GO:0005737|cytoplasm;GO:0005634|nucleus;	GO:0003690|double-stranded DNA binding;	0	0
Cyp51	Lanosterol 14-alpha demethylase	1.54132	0.624164	3.99473e-07	2.5026e-05	GO:0006695|cholesterol biosynthetic process;GO:0033488|cholesterol biosynthetic process via 24,25-dihydrolanosterol;GO:0006694|steroid biosynthetic process;	GO:0005783|endoplasmic reticulum;GO:0005789|endoplasmic reticulum membrane;GO:0016021|integral component of membrane;GO:0016020|membrane;GO:0031090|organelle membrane;GO:0005886|plasma membrane;	GO:0020037|heme binding;GO:0005506|iron ion binding;GO:0008398|sterol 14-demethylase activity;	K05917	CYP51; sterol 14-demethylase [EC:1.14.13.70]
Oas1g	2'-5'-oligoadenylate synthase 1A	1.54125	0.6241	0.0107301	0.109166	GO:0051607|defense response to virus;GO:0045087|innate immune response;GO:0048525|negative regulation of viral process;GO:0006164|purine nucleotide biosynthetic process;GO:0009615|response to virus;	GO:0005783|endoplasmic reticulum;GO:0005739|mitochondrion;GO:0005634|nucleus;	GO:0001730|2'-5'-oligoadenylate synthetase activity;GO:0005524|ATP binding;GO:0003725|double-stranded RNA binding;GO:0046872|metal ion binding;	K14216	OAS; 2'-5'-oligoadenylate synthetase [EC:2.7.7.84]
Sh2b2	SH2B adapter protein 2	1.54072	0.623604	0.014306	0.133539	GO:0030036|actin cytoskeleton organization;GO:0050851|antigen receptor-mediated signaling pathway;GO:0001922|B-1 B cell homeostasis;GO:0050873|brown fat cell differentiation;GO:0019221|cytokine-mediated signaling pathway;GO:0042593|glucose homeostasis;GO:0008286|insulin receptor signaling pathway;GO:0035556|intracellular signal transduction;GO:0046325|negative regulation of glucose import;GO:0007…	GO:0005884|actin filament;GO:0005737|cytoplasm;GO:0005886|plasma membrane;GO:0001726|ruffle;GO:0001725|stress fiber;	GO:0008269|JAK pathway signal transduction adaptor activity;GO:0005070|SH3/SH2 adaptor activity;GO:0005068|transmembrane receptor protein tyrosine kinase adaptor activity;	K07193	APS, SH2B2; SH2B adapter protein 2
Icam1	Intercellular adhesion molecule 1	1.54061	0.623498	4.75783e-08	3.67041e-06	GO:0002438|acute inflammatory response to antigenic stimulus;GO:0044406|adhesion of symbiont to host;GO:0007155|cell adhesion;GO:0033627|cell adhesion mediated by integrin;GO:0007569|cell aging;GO:0071312|cellular response to alkaloid;GO:0071333|cellular response to glucose stimulus;GO:0071456|cellular response to hypoxia;GO:0071347|cellular response to interleukin-1;GO:0071222|cellular response …	GO:0009986|cell surface;GO:0009897|external side of plasma membrane;GO:0070062|extracellular exosome;GO:0005615|extracellular space;GO:0005925|focal adhesion;GO:0001772|immunological synapse;GO:0005887|integral component of plasma membrane;GO:0016020|membrane;	GO:0005178|integrin binding;	K06490	ICAM1; intercellular adhesion molecule 1
Utp20	Small subunit processome component 20 homolog	1.54059	0.623486	0.000163562	0.00457117	GO:0000462|maturation of SSU-rRNA from tricistronic rRNA transcript (SSU-rRNA, 5.8S rRNA, LSU-rRNA);GO:0006364|rRNA processing;	GO:0030686|90S preribosome;GO:0005730|nucleolus;GO:0032040|small-subunit processome;	GO:0044822|poly(A) RNA binding;	0	0
Spatc1	Speriolin	1.54057	0.623463	0.00316582	0.0461162	0	GO:0005813|centrosome;GO:0005737|cytoplasm;	GO:0043015|gamma-tubulin binding;	0	0
Gbp7	Guanylate-binding protein 4	1.53961	0.622566	1.03709e-11	1.43418e-09	GO:0044406|adhesion of symbiont to host;GO:0035458|cellular response to interferon-beta;GO:0071346|cellular response to interferon-gamma;GO:0050830|defense response to Gram-positive bacterium;GO:0042832|defense response to protozoan;	GO:0031410|cytoplasmic vesicle;GO:0005829|cytosol;GO:0000139|Golgi membrane;GO:0005634|nucleus;GO:0048471|perinuclear region of cytoplasm;GO:0020005|symbiont-containing vacuole membrane;	GO:0005525|GTP binding;GO:0003924|GTPase activity;	0	0
Zfp507	Zinc finger protein 507	1.53933	0.622306	0.0231398	0.182972	GO:0006355|regulation of transcription, DNA-templated;GO:0006351|transcription, DNA-templated;	GO:0005634|nucleus;	GO:0003677|DNA binding;GO:0046872|metal ion binding;	0	0
Gbp8	Guanylate-binding protein 6	1.53866	0.621672	0.0123645	0.120539	GO:0071346|cellular response to interferon-gamma;GO:0042742|defense response to bacterium;GO:0006955|immune response;	0	GO:0005525|GTP binding;GO:0003924|GTPase activity;	0	0
Slc19a1	Folate transporter 1	1.53772	0.620788	0.000524155	0.0117191	GO:0015884|folic acid transport;GO:0051958|methotrexate transport;GO:0098838|reduced folate transmembrane transport;	GO:0016324|apical plasma membrane;GO:0016323|basolateral plasma membrane;GO:0005887|integral component of plasma membrane;	GO:0005542|folic acid binding;GO:0008517|folic acid transporter activity;GO:0015350|methotrexate transporter activity;GO:0008518|reduced folate carrier activity;	K14609	SLC19A1, RFC1; solute carrier family 19 (folate transporter), member 1
Usp18	Ubl carboxyl-terminal hydrolase 18	1.53671	0.619848	1.34558e-05	0.000541393	GO:0016579|protein deubiquitination;GO:0035634|response to stilbenoid;GO:0006511|ubiquitin-dependent protein catabolic process;	GO:0005634|nucleus;	GO:0019785|ISG15-specific protease activity;GO:0036459|ubiquitinyl hydrolase activity;	K11846	USP18_41; ubiquitin carboxyl-terminal hydrolase 18/41 [EC:3.4.19.12]
Prf1	Perforin-1	1.53643	0.619583	0.000421892	0.00985771	GO:0019835|cytolysis;GO:0002357|defense response to tumor cell;GO:0051607|defense response to virus;GO:0002418|immune response to tumor cell;GO:0001771|immunological synapse formation;GO:0051260|protein homooligomerization;	GO:0044194|cytolytic granule;GO:0016023|cytoplasmic membrane-bounded vesicle;GO:0031904|endosome lumen;GO:0005576|extracellular region;GO:0016021|integral component of membrane;GO:0016020|membrane;GO:0005886|plasma membrane;	GO:0005509|calcium ion binding;GO:0022829|wide pore channel activity;	K07818	PRF1; perforin 1
Cd274	Programmed cell death 1 ligand 1	1.53636	0.619513	2.433e-06	0.000122103	GO:0007166|cell surface receptor signaling pathway;GO:0006955|immune response;GO:0046007|negative regulation of activated T cell proliferation;GO:0032689|negative regulation of interferon-gamma production;GO:0032693|negative regulation of interleukin-10 production;GO:0042130|negative regulation of T cell proliferation;GO:1903556|negative regulation of tumor necrosis factor superfamily cytokine pr…	GO:0009897|external side of plasma membrane;GO:0070062|extracellular exosome;GO:0016021|integral component of membrane;	0	K06745	PDCD1LG1, CD274; programmed cell death 1 ligand 1
Zfp930	Zinc finger protein 431	1.53633	0.619485	0.0234325	0.184583	GO:0030154|cell differentiation;GO:0045668|negative regulation of osteoblast differentiation;GO:0043433|negative regulation of sequence-specific DNA binding transcription factor activity;GO:0000122|negative regulation of transcription from RNA polymerase II promoter;GO:0006351|transcription, DNA-templated;	GO:0005634|nucleus;	GO:0003682|chromatin binding;GO:0001046|core promoter sequence-specific DNA binding;GO:0042826|histone deacetylase binding;GO:0046872|metal ion binding;	0	0
Gbp3	Guanylate-binding protein 4	1.53605	0.619223	5.53485e-06	0.000252787	GO:0044406|adhesion of symbiont to host;GO:0035458|cellular response to interferon-beta;GO:0071346|cellular response to interferon-gamma;GO:0050830|defense response to Gram-positive bacterium;GO:0042832|defense response to protozoan;	GO:0031410|cytoplasmic vesicle;GO:0005829|cytosol;GO:0000139|Golgi membrane;GO:0005634|nucleus;GO:0048471|perinuclear region of cytoplasm;GO:0020005|symbiont-containing vacuole membrane;	GO:0005525|GTP binding;GO:0003924|GTPase activity;	0	0
Camk2b	Calcium/calmodulin-dependent protein kinase type II subunit beta	1.53592	0.619104	0.0360982	0.246315	0	0	GO:0005524|ATP binding;GO:0004683|calmodulin-dependent protein kinase activity;	K04515	CAMK2; calcium/calmodulin-dependent protein kinase (CaM kinase) II [EC:2.7.11.17]
Relb	Transcription factor RelB	1.53574	0.618933	0.00197208	0.0326101	GO:0019882|antigen processing and presentation;GO:0071470|cellular response to osmotic stress;GO:0032922|circadian regulation of gene expression;GO:0007249|I-kappaB kinase/NF-kappaB signaling;GO:0006954|inflammatory response;GO:0045087|innate immune response;GO:0043011|myeloid dendritic cell differentiation;GO:0032688|negative regulation of interferon-beta production;GO:0000122|negative regulatio…	GO:0005737|cytoplasm;GO:0005829|cytosol;GO:0033256|I-kappaB/NF-kappaB complex;GO:0005815|microtubule organizing center;GO:0005654|nucleoplasm;GO:0005634|nucleus;	GO:0003682|chromatin binding;GO:0001047|core promoter binding;GO:0003677|DNA binding;GO:0003700|transcription factor activity, sequence-specific DNA binding;	K09253	RELB; transcription factor RelB
Slc9a1	Sodium/hydrogen exchanger 1	1.53433	0.617613	2.24013e-05	0.00082814	GO:0086003|cardiac muscle cell contraction;GO:0055007|cardiac muscle cell differentiation;GO:0016049|cell growth;GO:0071468|cellular response to acidic pH;GO:0071236|cellular response to antibiotic;GO:0071257|cellular response to electrical stimulus;GO:0071872|cellular response to epinephrine stimulus;GO:0071456|cellular response to hypoxia;GO:0032869|cellular response to insulin stimulus;GO:0006…	GO:0016324|apical plasma membrane;GO:0016323|basolateral plasma membrane;GO:0090533|cation-transporting ATPase complex;GO:0009986|cell surface;GO:0005737|cytoplasm;GO:0005783|endoplasmic reticulum;GO:0005789|endoplasmic reticulum membrane;GO:0070062|extracellular exosome;GO:0005925|focal adhesion;GO:0005887|integral component of plasma membrane;GO:0014704|intercalated disc;GO:0016020|membrane;GO:…	GO:0048306|calcium-dependent protein binding;GO:0030346|protein phosphatase 2B binding;GO:0015385|sodium:proton antiporter activity;	K05742	SLC9A1, NHE1; solute carrier family 9 (sodium/hydrogen exchanger), member 1
Ms4a4a	Membrane-spanning 4-domains subfamily A member 4A	1.5307	0.614188	0.0296358	0.216037	0	GO:0016021|integral component of membrane;	0	0	0
Oas3	2'-5'-oligoadenylate synthase 3	1.52649	0.610221	4.87014e-13	8.67772e-11	GO:0051607|defense response to virus;GO:0045087|innate immune response;GO:0045071|negative regulation of viral genome replication;GO:0060700|regulation of ribonuclease activity;GO:0009615|response to virus;	GO:0005737|cytoplasm;GO:0005615|extracellular space;GO:0005654|nucleoplasm;GO:0005886|plasma membrane;	GO:0001730|2'-5'-oligoadenylate synthetase activity;GO:0005524|ATP binding;GO:0003725|double-stranded RNA binding;GO:0046872|metal ion binding;	K14216	OAS; 2'-5'-oligoadenylate synthetase [EC:2.7.7.84]
Nqo1	NAD(P)H dehydrogenase [quinone] 1	1.52581	0.609579	0.0149183	0.137233	GO:0007568|aging;GO:0043066|negative regulation of apoptotic process;GO:0043086|negative regulation of catalytic activity;GO:0043525|positive regulation of neuron apoptotic process;GO:0032355|response to estradiol;GO:0045471|response to ethanol;GO:0007584|response to nutrient;GO:0006979|response to oxidative stress;	GO:0005737|cytoplasm;GO:0005829|cytosol;GO:0070062|extracellular exosome;GO:0043025|neuronal cell body;	GO:0042802|identical protein binding;GO:0003955|NAD(P)H dehydrogenase (quinone) activity;GO:0044822|poly(A) RNA binding;GO:0004784|superoxide dismutase activity;	K00355	NQO1; NAD(P)H dehydrogenase (quinone) [EC:1.6.5.2]
Dnajb2	DnaJ homolog subfamily B member 2	1.52376	0.607634	0.0274637	0.205499	GO:0030308|negative regulation of cell growth;GO:0008285|negative regulation of cell proliferation;GO:0090084|negative regulation of inclusion body assembly;GO:0042026|protein refolding;	GO:0005829|cytosol;GO:0005634|nucleus;	GO:0051087|chaperone binding;GO:0051082|unfolded protein binding;	K09508	DNAJB2; DnaJ homolog subfamily B member 2
Sirpb1c	Tyrosine-protein phosphatase non-receptor type substrate 1	1.52347	0.607361	0.0190342	0.161891	0	GO:0016021|integral component of membrane;	0	K06551	SIRPA_B1_G; signal-regulatory protein alpha/beta1/gamma
Dhcr7	7-dehydrocholesterol reductase	1.52265	0.606589	0.000261323	0.00673846	GO:0001568|blood vessel development;GO:0030154|cell differentiation;GO:0006695|cholesterol biosynthetic process;GO:0030324|lung development;GO:0035264|multicellular organism growth;GO:0009791|post-embryonic development;GO:0042127|regulation of cell proliferation;GO:0045540|regulation of cholesterol biosynthetic process;GO:0016126|sterol biosynthetic process;	GO:0005783|endoplasmic reticulum;GO:0030176|integral component of endoplasmic reticulum membrane;GO:0016020|membrane;GO:0005640|nuclear outer membrane;	GO:0047598|7-dehydrocholesterol reductase activity;GO:0050661|NADP binding;	K00213	DHCR7; 7-dehydrocholesterol reductase [EC:1.3.1.21]
Nfkbiz	NF-kappa-B inhibitor zeta	1.52154	0.605536	2.42608e-16	6.03901e-14	GO:0006954|inflammatory response;GO:0006357|regulation of transcription from RNA polymerase II promoter;GO:0006351|transcription, DNA-templated;	GO:0005634|nucleus;	GO:0003712|transcription cofactor activity;	K14242	NFKBIZ; NF-kappa-B inhibitor zeta
9930111J21Rik2	T-cell-specific guanine nucleotide triphosphate-binding protein 2	1.52058	0.604617	3.08812e-11	4e-09	GO:0035458|cellular response to interferon-beta;GO:0019221|cytokine-mediated signaling pathway;GO:0050829|defense response to Gram-negative bacterium;GO:0042832|defense response to protozoan;GO:0045087|innate immune response;GO:0010506|regulation of autophagy;	GO:0005789|endoplasmic reticulum membrane;GO:0032580|Golgi cisterna membrane;GO:0031965|nuclear membrane;GO:0020005|symbiont-containing vacuole membrane;	GO:0019003|GDP binding;GO:0005525|GTP binding;GO:0003924|GTPase activity;GO:0042802|identical protein binding;	0	0
Gimap6	GTPase IMAP family member 6	1.51957	0.60366	6.33181e-11	7.62636e-09	0	GO:0005829|cytosol;	GO:0005525|GTP binding;	0	0
Lynx1	Ly-6/neurotoxin-like protein 1	1.51922	0.603332	5.37931e-05	0.00176187	0	GO:0031225|anchored component of membrane;GO:0030425|dendrite;GO:0005886|plasma membrane;	0	0	0
Naglu	Alpha-N-acetylglucosaminidase	1.51922	0.603332	0.00961341	0.100723	GO:0021680|cerebellar Purkinje cell layer development;GO:0006027|glycosaminoglycan catabolic process;GO:0060119|inner ear receptor cell development;GO:0045475|locomotor rhythm;GO:0007040|lysosome organization;GO:0042474|middle ear morphogenesis;GO:0007399|nervous system development;GO:0046548|retinal rod cell development;	GO:0070062|extracellular exosome;GO:0043202|lysosomal lumen;GO:0005764|lysosome;	GO:0004561|alpha-N-acetylglucosaminidase activity;	K01205	NAGLU; alpha-N-acetylglucosaminidase [EC:3.2.1.50]
Irf5	Interferon regulatory factor 5	1.51827	0.602424	8.8919e-06	0.000383962	GO:0019221|cytokine-mediated signaling pathway;GO:0051607|defense response to virus;GO:0045087|innate immune response;GO:0043065|positive regulation of apoptotic process;GO:0045944|positive regulation of transcription from RNA polymerase II promoter;GO:0032495|response to muramyl dipeptide;GO:0032494|response to peptidoglycan;GO:0006351|transcription, DNA-templated;	GO:0005737|cytoplasm;GO:0005634|nucleus;	GO:0000975|regulatory region DNA binding;GO:0003700|transcription factor activity, sequence-specific DNA binding;	K09446	IRF5; interferon regulatory factor 5
Gpr174	Probable G-protein coupled receptor 174	1.51483	0.599158	0.00167764	0.0288928	GO:0043029|T cell homeostasis;	GO:0016021|integral component of membrane;GO:0005886|plasma membrane;	GO:0045125|bioactive lipid receptor activity;	K08391	GPR174; G protein-coupled receptor 174
Nsun5	Probable 28S rRNA (cytosine-C(5))-methyltransferase	1.51422	0.598578	0.0400707	0.263223	GO:0070475|rRNA base methylation;	GO:0005730|nucleolus;GO:0005634|nucleus;	GO:0044822|poly(A) RNA binding;GO:0008173|RNA methyltransferase activity;GO:0008757|S-adenosylmethionine-dependent methyltransferase activity;	K15264	NSUN5, WBSCR20; putative methyltransferase [EC:2.1.1.-]
Gm8369	Membrane-spanning 4-domains subfamily A member 4D	1.51384	0.598215	0.00011862	0.00346601	0	GO:0016021|integral component of membrane;	0	0	0
Adgrg5	Adhesion G-protein coupled receptor G5	1.51328	0.597678	0.00688307	0.0799417	GO:0007166|cell surface receptor signaling pathway;	GO:0016021|integral component of membrane;GO:0005886|plasma membrane;	GO:0004930|G-protein coupled receptor activity;	K08459	GPR114; G protein-coupled receptor 114
Tmem268	Transmembrane protein 268	1.51258	0.597013	0.00444507	0.0594449	0	GO:0016021|integral component of membrane;	0	0	0
Ccdc50	Coiled-coil domain-containing protein 50	1.51216	0.596611	4.84724e-07	2.9424e-05	GO:0007605|sensory perception of sound;	GO:0005737|cytoplasm;	0	0	0
Fam149b	Protein FAM149B1	1.51001	0.594561	0.0118593	0.117392	GO:0035556|intracellular signal transduction;	GO:0016021|integral component of membrane;GO:0016459|myosin complex;	GO:0005524|ATP binding;GO:0005096|GTPase activator activity;GO:0046872|metal ion binding;GO:0003774|motor activity;	0	0
Gimap7	GTPase IMAP family member 7	1.50823	0.592861	0.00016503	0.00459548	0	GO:0005783|endoplasmic reticulum;GO:0005794|Golgi apparatus;GO:0005811|lipid particle;	GO:0005525|GTP binding;GO:0003924|GTPase activity;GO:0042803|protein homodimerization activity;	0	0
Prr5l	Proline-rich protein 5-like	1.50776	0.592409	0.000811821	0.0165457	GO:0034599|cellular response to oxidative stress;GO:0001933|negative regulation of protein phosphorylation;GO:0009968|negative regulation of signal transduction;GO:0090316|positive regulation of intracellular protein transport;GO:0061014|positive regulation of mRNA catabolic process;GO:0014068|positive regulation of phosphatidylinositol 3-kinase signaling;GO:0001934|positive regulation of protein…	GO:0005739|mitochondrion;GO:0031932|TORC2 complex;	GO:0031625|ubiquitin protein ligase binding;	0	0
Crip1	Cysteine-rich protein 1	1.50643	0.591129	0.000154153	0.00434069	GO:0071236|cellular response to antibiotic;GO:0071493|cellular response to UV-B;GO:0008630|intrinsic apoptotic signaling pathway in response to DNA damage;GO:0010043|response to zinc ion;	GO:0005737|cytoplasm;	GO:0003680|AT DNA binding;GO:0008301|DNA binding, bending;GO:0042277|peptide binding;GO:0008270|zinc ion binding;	0	0
Hps1	Hermansky-Pudlak syndrome 1 protein homolog	1.50531	0.590065	1.8096e-05	0.00069945	GO:0007596|blood coagulation;GO:0048069|eye pigmentation;GO:0030318|melanocyte differentiation;GO:1903232|melanosome assembly;GO:0006996|organelle organization;GO:0043473|pigmentation;GO:0032816|positive regulation of natural killer cell activation;GO:0060041|retina development in camera-type eye;GO:0033299|secretion of lysosomal enzymes;	GO:0031085|BLOC-3 complex;GO:0016023|cytoplasmic membrane-bounded vesicle;	GO:0005085|guanyl-nucleotide exchange factor activity;GO:0046983|protein dimerization activity;	0	0
Rnft1	RING finger and transmembrane domain-containing protein 1	1.50371	0.588525	0.00963505	0.100828	0	GO:0016021|integral component of membrane;	GO:0008270|zinc ion binding;	0	0
Swap70	Switch-associated protein 70	1.50369	0.588505	5.81751e-14	1.14323e-11	GO:0051017|actin filament bundle assembly;GO:0045190|isotype switching;GO:0030835|negative regulation of actin filament depolymerization;GO:0033633|negative regulation of cell-cell adhesion mediated by integrin;GO:1902309|negative regulation of peptidyl-serine dephosphorylation;GO:0032233|positive regulation of actin filament bundle assembly;GO:0007204|positive regulation of cytosolic calcium ion…	GO:0005913|cell-cell adherens junction;GO:0005737|cytoplasm;GO:0005856|cytoskeleton;GO:0030027|lamellipodium;GO:0005634|nucleus;GO:0005886|plasma membrane;	GO:0005524|ATP binding;GO:0098641|cadherin binding involved in cell-cell adhesion;GO:0003677|DNA binding;	0	0
Ppat	Amidophosphoribosyltransferase	1.5033	0.588134	0.00120358	0.0223135	GO:0006189|'de novo' IMP biosynthetic process;GO:0031100|organ regeneration;GO:0035690|cellular response to drug;GO:0032869|cellular response to insulin stimulus;GO:0000082|G1/S transition of mitotic cell cycle;GO:0006543|glutamine catabolic process;GO:0001822|kidney development;GO:0007595|lactation;GO:0060135|maternal process involved in female pregnancy;GO:0009116|nucleoside metabolic process;G…	0	GO:0051539|4 iron, 4 sulfur cluster binding;GO:0004044|amidophosphoribosyltransferase activity;GO:0046872|metal ion binding;	K00764	purF, PPAT; amidophosphoribosyltransferase [EC:2.4.2.14]
Ifi207	Interferon-activable protein 204	1.50205	0.58693	0.0462532	0.285266	GO:0042126|nitrate metabolic process;GO:0055114|oxidation-reduction process;	GO:0070062|extracellular exosome;GO:0005743|mitochondrial inner membrane;GO:0005741|mitochondrial outer membrane;GO:0005739|mitochondrion;GO:0005777|peroxisome;	GO:0030151|molybdenum ion binding;GO:0043546|molybdopterin cofactor binding;GO:0008940|nitrate reductase activity;GO:0030170|pyridoxal phosphate binding;	0	0
Tbc1d5	TBC1 domain family member 5	1.50164	0.586542	0.000427672	0.00994297	GO:0090630|activation of GTPase activity;GO:0006914|autophagy;GO:0006886|intracellular protein transport;GO:0098779|mitophagy in response to mitochondrial depolarization;GO:0010508|positive regulation of autophagy;GO:0002092|positive regulation of receptor internalization;GO:0031338|regulation of vesicle fusion;GO:0042594|response to starvation;GO:0042147|retrograde transport, endosome to Golgi;	GO:0030122|AP-2 adaptor complex;GO:1990316|ATG1/UKL1 kinase complex;GO:0005776|autophagosome;GO:0005829|cytosol;GO:0010008|endosome membrane;GO:0030904|retromer complex;	GO:0035612|AP-2 adaptor complex binding;GO:0005096|GTPase activator activity;GO:0017137|Rab GTPase binding;	K18469	TBC1D5; TBC1 domain family member 5
Pou2f2	POU domain, class 2, transcription factor 2	1.50148	0.586385	4.97378e-06	0.000229273	GO:0048469|cell maturation;GO:0048305|immunoglobulin secretion;GO:0002380|immunoglobulin secretion involved in immune response;GO:0002335|mature B cell differentiation;GO:0045944|positive regulation of transcription from RNA polymerase II promoter;GO:0045893|positive regulation of transcription, DNA-templated;GO:0006355|regulation of transcription, DNA-templated;	GO:0005737|cytoplasm;GO:0005634|nucleus;	GO:0003677|DNA binding;GO:0019904|protein domain specific binding;GO:0000978|RNA polymerase II core promoter proximal region sequence-specific DNA binding;GO:0043565|sequence-specific DNA binding;GO:0003700|transcription factor activity, sequence-specific DNA binding;GO:0001077|transcriptional activator activity, RNA polymerase II core promoter proximal region sequence-specific binding;	K09364	POU2F, OTF; POU domain transcription factor, class 2
Adnp2	ADNP homeobox protein 2	1.50137	0.586276	0.0137455	0.130261	GO:0034599|cellular response to oxidative stress;GO:0071300|cellular response to retinoic acid;GO:0060548|negative regulation of cell death;GO:0030182|neuron differentiation;GO:0030307|positive regulation of cell growth;GO:0006355|regulation of transcription, DNA-templated;GO:0006351|transcription, DNA-templated;	GO:0005634|nucleus;	GO:0003677|DNA binding;GO:0046872|metal ion binding;	0	0

## Sheet: Reactome of upregulated genes
Term	Overlap	P-value	Genes
Interferon gamma signaling_Homo sapiens_R-HSA-877300	13/93	3.50522e-09	CAMK2B;CIITA;GBP7;ICAM1;SOCS3;TRIM5;IRF1;OAS3;IRF8;IRF5;GBP2;GBP4;GBP3;USP18
Interferon Signaling_Homo sapiens_R-HSA-913531	16/196	1.41421e-07	CAMK2B;EGR1;CIITA;GBP7;MX1;USP18;ICAM1;SOCS3;TRIM5;IRF1;OAS3;IRF8;IRF5;GBP2;GBP4;GBP3
Interferon alpha/beta signaling_Homo sapiens_R-HSA-909733	9/68	1.50164e-06	SOCS3;EGR1;IRF1;OAS3;MX1;IRF8;IRF5;GBP2;USP18
Chemokine receptors bind chemokines_Homo sapiens_R-HSA-380108	8/56	3.21523e-06	CXCL10;CXCL9;CCRL2;CXCR5;CCL2;CCR6;CCR5;CCR2

## Sheet: downregulated genes
GeneName	Uniprot:Description	FoldChange	Log2FoldChange	pval	padj	GO:biological_process	GO:cellular_component	GO:molecular_function	KEGG:KO	KEGG:Description
Hba-a1	Hemoglobin subunit alpha	0.0555861	-4.16913	4.46342e-182	2.77759e-178	GO:0048821|erythrocyte development;GO:0001701|in utero embryonic development;GO:0035634|response to stilbenoid;	GO:0072562|blood microparticle;GO:0022627|cytosolic small ribosomal subunit;GO:0070062|extracellular exosome;GO:0031838|haptoglobin-hemoglobin complex;GO:0005833|hemoglobin complex;GO:0016020|membrane;GO:0043209|myelin sheath;	GO:0020037|heme binding;GO:0005506|iron ion binding;GO:0019825|oxygen binding;GO:0005344|oxygen transporter activity;	0	0
Hbb-bs	Hemoglobin subunit beta-1	0.0581923	-4.10303	1.26355e-137	3.93153e-134	GO:0048821|erythrocyte development;GO:0030097|hemopoiesis;GO:0015671|oxygen transport;GO:0010999|regulation of eIF2 alpha phosphorylation by heme;	GO:0005833|hemoglobin complex;GO:0043209|myelin sheath;	GO:0020037|heme binding;GO:0005506|iron ion binding;GO:0019825|oxygen binding;GO:0005344|oxygen transporter activity;	K13823	HBB; hemoglobin subunit beta
Alas2	5-aminolevulinate synthase, erythroid-specific, mitochondrial	0.0659962	-3.92147	3.67903e-84	7.63154e-81	GO:0006879|cellular iron ion homeostasis;GO:0030218|erythrocyte differentiation;GO:0006783|heme biosynthetic process;GO:0042541|hemoglobin biosynthetic process;GO:0006782|protoporphyrinogen IX biosynthetic process;GO:0001666|response to hypoxia;	GO:0005743|mitochondrial inner membrane;GO:0005759|mitochondrial matrix;GO:0005739|mitochondrion;	GO:0003870|5-aminolevulinate synthase activity;GO:0030170|pyridoxal phosphate binding;	K00643	E2.3.1.37, ALAS; 5-aminolevulinate synthase [EC:2.3.1.37]
Epx	Eosinophil peroxidase	0.0997383	-3.32571	1.70326e-79	2.89074e-76	GO:0002215|defense response to nematode;GO:0072677|eosinophil migration;GO:0042744|hydrogen peroxide catabolic process;GO:0032693|negative regulation of interleukin-10 production;GO:0032714|negative regulation of interleukin-5 production;GO:0032753|positive regulation of interleukin-4 production;GO:0006979|response to oxidative stress;	GO:0070062|extracellular exosome;GO:0005615|extracellular space;	GO:0020037|heme binding;GO:0046872|metal ion binding;GO:0004601|peroxidase activity;	K10788	EPX, EPO; eosinophil peroxidase [EC:1.11.1.7]
Cebpd	CCAAT/enhancer-binding protein delta	0.13458	-2.89347	0.00452528	0.0602585	GO:0072757|cellular response to camptothecin;GO:0006974|cellular response to DNA damage stimulus;GO:0072711|cellular response to hydroxyurea;GO:0071479|cellular response to ionizing radiation;GO:0000724|double-strand break repair via homologous recombination;GO:2000781|positive regulation of double-strand break repair;GO:0031334|positive regulation of protein complex assembly;GO:0010569|regulatio…	GO:0000228|nuclear chromosome;GO:0005654|nucleoplasm;	0	K10050	CEBPD; CCAAT/enhancer binding protein (C/EBP), delta
Bloc1s4	Biogenesis of lysosome-related organelles complex 1 subunit 4	0.181993	-2.45804	0.00281554	0.0424344	GO:0008089|anterograde axon cargo transport;GO:0048490|anterograde synaptic vesicle transport;GO:0032438|melanosome organization;GO:0050885|neuromuscular process controlling balance;GO:0031175|neuron projection development;GO:0070527|platelet aggregation;	GO:1904115|axon cytoplasm;GO:0031083|BLOC-1 complex;GO:0005737|cytoplasm;	0	K08366	CNO; cappuccino
Cyr61	Protein CYR61	0.216705	-2.20619	1.18395e-31	7.36771e-29	GO:0003278|apoptotic process involved in heart morphogenesis;GO:0060413|atrial septum morphogenesis;GO:0003181|atrioventricular valve morphogenesis;GO:0007155|cell adhesion;GO:0007267|cell-cell signaling;GO:0006935|chemotaxis;GO:0060591|chondroblast differentiation;GO:0060710|chorio-allantoic fusion;GO:0030198|extracellular matrix organization;GO:0002041|intussusceptive angiogenesis;GO:0060716|la…	GO:0031012|extracellular matrix;GO:0005578|proteinaceous extracellular matrix;	GO:0050840|extracellular matrix binding;GO:0008201|heparin binding;GO:0005178|integrin binding;	K06829	CYR61; cysteine rich protein 61
Prg2	Bone marrow proteoglycan	0.230741	-2.11565	2.20442e-75	3.42953e-72	GO:0042742|defense response to bacterium;GO:0002215|defense response to nematode;GO:0006955|immune response;GO:0032693|negative regulation of interleukin-10 production;GO:0032753|positive regulation of interleukin-4 production;GO:0042035|regulation of cytokine biosynthetic process;	GO:0070062|extracellular exosome;GO:0005576|extracellular region;	GO:0030246|carbohydrate binding;	K10786	PRG2, MBP; bone marrow proteoglycan
Gclm	Glutamate--cysteine ligase regulatory subunit	0.236115	-2.08244	0.00448975	0.0599564	GO:0034389|lipid particle organization;GO:0030182|neuron differentiation;GO:0050714|positive regulation of protein secretion;GO:0045070|positive regulation of viral genome replication;GO:0006457|protein folding;GO:0000413|protein peptidyl-prolyl isomerization;GO:0045069|regulation of viral genome replication;	GO:0005829|cytosol;GO:0070062|extracellular exosome;GO:0005615|extracellular space;GO:0005925|focal adhesion;GO:0016020|membrane;GO:0043209|myelin sheath;GO:0005634|nucleus;	GO:0042277|peptide binding;GO:0003755|peptidyl-prolyl cis-trans isomerase activity;GO:0044822|poly(A) RNA binding;	K03767	PPIA; peptidyl-prolyl cis-trans isomerase A (cyclophilin A) [EC:5.2.1.8]
Scand1	Cyclic nucleotide-binding domain-containing protein 2	0.250094	-1.99946	4.16229e-06	0.000194264	GO:0007283|spermatogenesis;	GO:0005829|cytosol;	GO:0030552|cAMP binding;	0	0
Ces1d	Carboxylesterase 1D	0.259295	-1.94734	1.4624e-28	8.2732e-26	GO:0006637|acyl-CoA metabolic process;GO:0046464|acylglycerol catabolic process;GO:0030855|epithelial cell differentiation;GO:0016042|lipid catabolic process;GO:0009636|response to toxic substance;GO:0019626|short-chain fatty acid catabolic process;GO:0034379|very-low-density lipoprotein particle assembly;	GO:0005829|cytosol;GO:0005783|endoplasmic reticulum;GO:0005788|endoplasmic reticulum lumen;GO:0005615|extracellular space;GO:0005811|lipid particle;	GO:0052689|carboxylic ester hydrolase activity;GO:0030339|fatty-acyl-ethyl-ester synthase activity;GO:0004771|sterol esterase activity;GO:0004806|triglyceride lipase activity;	K01044	CES1; carboxylesterase 1 [EC:3.1.1.1]
Prg3	Proteoglycan 3	0.273047	-1.87278	8.99667e-11	1.05635e-08	GO:0045575|basophil activation;GO:0001694|histamine biosynthetic process;GO:0006955|immune response;GO:0019370|leukotriene biosynthetic process;GO:0017148|negative regulation of translation;GO:0042119|neutrophil activation;GO:0045416|positive regulation of interleukin-8 biosynthetic process;GO:0042035|regulation of cytokine biosynthetic process;GO:0042554|superoxide anion generation;	GO:0005576|extracellular region;	GO:0030246|carbohydrate binding;	0	0
Gar1	H/ACA ribonucleoprotein complex subunit 1	0.296905	-1.75193	0.000475576	0.0107619	GO:0000454|snoRNA guided rRNA pseudouridine synthesis;	GO:0031429|box H/ACA snoRNP complex;GO:0090661|box H/ACA telomerase RNP complex;GO:0015030|Cajal body;GO:0001651|dense fibrillar component;GO:0000784|nuclear chromosome, telomeric region;	GO:0034513|box H/ACA snoRNA binding;GO:0044822|poly(A) RNA binding;GO:0030515|snoRNA binding;GO:0070034|telomeric RNA binding;	K11128	GAR1, NOLA1; H/ACA ribonucleoprotein complex subunit 1
Sp110	Sp110 nuclear body protein	0.297972	-1.74675	1.00498e-96	2.68027e-93	GO:0006915|apoptotic process;GO:0045087|innate immune response;GO:0043065|positive regulation of apoptotic process;GO:0006355|regulation of transcription, DNA-templated;GO:0009617|response to bacterium;GO:0006351|transcription, DNA-templated;	GO:0005730|nucleolus;GO:0005634|nucleus;	GO:0003677|DNA binding;	0	0
Dyrk3	Dual specificity tyrosine-phosphorylation-regulated kinase 3	0.299532	-1.73922	8.08135e-07	4.72949e-05	GO:0030218|erythrocyte differentiation;GO:0018108|peptidyl-tyrosine phosphorylation;GO:0006468|protein phosphorylation;	GO:0005634|nucleus;	GO:0005524|ATP binding;GO:0000287|magnesium ion binding;GO:0004672|protein kinase activity;GO:0004674|protein serine/threonine kinase activity;GO:0004712|protein serine/threonine/tyrosine kinase activity;GO:0004713|protein tyrosine kinase activity;	K18669	DYRK2_3_4; dual specificity tyrosine-phosphorylation-regulated kinase 2/3/4 [EC:2.7.12.1]
Prr7	Proline-rich protein 7	0.307023	-1.70358	0.00393888	0.054195	0	GO:0030054|cell junction;GO:0016021|integral component of membrane;GO:0045211|postsynaptic membrane;	0	0	0
Prm1	0	0.30755	-1.70111	0.02741	0.205262	0	0	0	0	0
Rab13	Ras-related protein Rab-13	0.313802	-1.67207	0.00234959	0.0373947	GO:0070830|bicellular tight junction assembly;GO:0032869|cellular response to insulin stimulus;GO:0030866|cortical actin cytoskeleton organization;GO:0032456|endocytic recycling;GO:0016197|endosomal transport;GO:0035767|endothelial cell chemotaxis;GO:0090002|establishment of protein localization to plasma membrane;GO:0097368|establishment of Sertoli cell barrier;GO:0006886|intracellular protein t…	GO:0005923|bicellular tight junction;GO:0005911|cell-cell junction;GO:0005737|cytoplasm;GO:0031410|cytoplasmic vesicle;GO:0030659|cytoplasmic vesicle membrane;GO:0016023|cytoplasmic membrane-bounded vesicle;GO:0030139|endocytic vesicle;GO:0070062|extracellular exosome;GO:0019897|extrinsic component of plasma membrane;GO:0005794|Golgi apparatus;GO:0032593|insulin-responsive compartment;GO:0030027|…	GO:0005525|GTP binding;GO:0003924|GTPase activity;	K06109	RAB13; Ras-related protein Rab-13
Syap1	Synapse-associated protein 1	0.313813	-1.67202	0.0121633	0.119388	0	GO:0005737|cytoplasm;GO:0070062|extracellular exosome;GO:0005794|Golgi apparatus;GO:0005654|nucleoplasm;GO:0005634|nucleus;	0	0	0
Erdr1	0	0.318231	-1.65185	7.98143e-11	9.49078e-09	0	0	0	0	0
Fcnb	Ficolin-2	0.319701	-1.64521	1.89216e-54	2.71729e-51	GO:0002752|cell surface pattern recognition receptor signaling pathway;GO:0001867|complement activation, lectin pathway;GO:0007186|G-protein coupled receptor signaling pathway;GO:0046597|negative regulation of viral entry into host cell;GO:2000484|positive regulation of interleukin-8 secretion;GO:0034394|protein localization to cell surface;GO:0043654|recognition of apoptotic cell;	GO:0005581|collagen trimer;GO:0005576|extracellular region;GO:0031232|extrinsic component of external side of plasma membrane;	GO:0030246|carbohydrate binding;GO:0097367|carbohydrate derivative binding;GO:0001664|G-protein coupled receptor binding;GO:0046872|metal ion binding;GO:0033691|sialic acid binding;GO:0008329|signaling pattern recognition receptor activity;	K10104	FCN; ficolin
Sap30	Histone deacetylase complex subunit SAP30	0.324224	-1.62494	0.00464848	0.0614863	GO:0000183|chromatin silencing at rDNA;GO:0000122|negative regulation of transcription from RNA polymerase II promoter;GO:0006355|regulation of transcription, DNA-templated;GO:0035914|skeletal muscle cell differentiation;GO:0006351|transcription, DNA-templated;	GO:0000118|histone deacetylase complex;GO:0005654|nucleoplasm;GO:0005634|nucleus;GO:0016580|Sin3 complex;	GO:0003677|DNA binding;GO:0046872|metal ion binding;GO:0003714|transcription corepressor activity;	K19202	SAP30; histone deacetylase complex subunit SAP30
1110008F13Rik	Uncharacterized protein C20orf24 homolog	0.327729	-1.60942	0.000538491	0.011968	0	GO:0005739|mitochondrion;	0	0	0
C1qc	Complement C1q subcomponent subunit C	0.330549	-1.59706	2.3883e-05	0.000872547	GO:0006958|complement activation, classical pathway;GO:0045087|innate immune response;GO:0030853|negative regulation of granulocyte differentiation;GO:0045650|negative regulation of macrophage differentiation;	GO:0072562|blood microparticle;GO:0005581|collagen trimer;GO:0070062|extracellular exosome;GO:0005615|extracellular space;	0	K03988	C1QG; complement C1q subcomponent subunit C
Mgat2	Alpha-1,6-mannosyl-glycoprotein 2-beta-N-acetylglucosaminyltransferase	0.33075	-1.59619	0.00877632	0.0945442	GO:0009312|oligosaccharide biosynthetic process;GO:0018279|protein N-linked glycosylation via asparagine;	GO:0005794|Golgi apparatus;GO:0000139|Golgi membrane;GO:0005795|Golgi stack;GO:0016021|integral component of membrane;GO:0016020|membrane;	GO:0008455|alpha-1,6-mannosylglycoprotein 2-beta-N-acetylglucosaminyltransferase activity;GO:0030246|carbohydrate binding;	K00736	MGAT2; alpha-1,6-mannosyl-glycoprotein beta-1,2-N-acetylglucosaminyltransferase [EC:2.4.1.143]
Lmo1	Rhombotin-1	0.33355	-1.58403	2.17708e-05	0.000811257	GO:0000122|negative regulation of transcription from RNA polymerase II promoter;GO:0045944|positive regulation of transcription from RNA polymerase II promoter;GO:0046013|regulation of T cell homeostatic proliferation;	GO:0005634|nucleus;	GO:0008270|zinc ion binding;	0	0
Cystm1	0	0.33942	-1.55886	1.54257e-07	1.06267e-05	0	0	0	0	0
Zfp622	Zinc finger protein 622	0.346838	-1.52766	0.0217694	0.176361	GO:0008631|intrinsic apoptotic signaling pathway in response to oxidative stress;GO:0043065|positive regulation of apoptotic process;GO:0046330|positive regulation of JNK cascade;GO:0033674|positive regulation of kinase activity;GO:0043410|positive regulation of MAPK cascade;GO:0042273|ribosomal large subunit biogenesis;	GO:0005737|cytoplasm;GO:0022625|cytosolic large ribosomal subunit;GO:0005794|Golgi apparatus;GO:0005730|nucleolus;GO:0030687|preribosome, large subunit precursor;	GO:0044822|poly(A) RNA binding;GO:0008270|zinc ion binding;	K14816	REI1; pre-60S factor REI1
Ppp1r35	Protein phosphatase 1 regulatory subunit 35	0.347737	-1.52393	0.0365261	0.248136	GO:0010923|negative regulation of phosphatase activity;	0	GO:0019902|phosphatase binding;GO:0004864|protein phosphatase inhibitor activity;	K17574	PPP1R35; protein phosphatase 1 regulatory subunit 35
Zrsr1	U2 small nuclear ribonucleoprotein auxiliary factor 35 kDa subunit-related protein 1	0.352822	-1.50299	1.97633e-06	0.000103641	GO:0000398|mRNA splicing, via spliceosome;	GO:0005681|spliceosomal complex;GO:0089701|U2AF;	GO:0046872|metal ion binding;GO:0000166|nucleotide binding;GO:0030628|pre-mRNA 3'-splice site binding;	0	0
Tpm3	Tropomyosin alpha-3 chain	0.355465	-1.49222	2.23536e-140	8.34639e-137	0	GO:0005737|cytoplasm;GO:0005856|cytoskeleton;	0	K09290	TPM3; tropomyosin 3
Ldhc	L-lactate dehydrogenase C chain	0.355499	-1.49208	2.69473e-05	0.000971196	GO:0006754|ATP biosynthetic process;GO:0005975|carbohydrate metabolic process;GO:0030317|sperm motility;GO:0019244|lactate biosynthetic process from pyruvate;GO:0019516|lactate oxidation;GO:0006090|pyruvate metabolic process;	GO:0005929|cilium;GO:0005737|cytoplasm;GO:0070062|extracellular exosome;GO:0031514|motile cilium;GO:0005634|nucleus;	GO:0004459|L-lactate dehydrogenase activity;	K00016	LDH, ldh; L-lactate dehydrogenase [EC:1.1.1.27]
Tmem160	Transmembrane protein 160	0.357516	-1.48392	0.00661453	0.0784436	0	GO:0016021|integral component of membrane;GO:0005739|mitochondrion;	0	0	0
Ppm1d	Protein phosphatase 1D	0.360664	-1.47127	0.0257068	0.197661	GO:0009267|cellular response to starvation;GO:0000086|G2/M transition of mitotic cell cycle;GO:0035970|peptidyl-threonine dephosphorylation;GO:0009617|response to bacterium;	0	GO:0004724|magnesium-dependent protein serine/threonine phosphatase activity;GO:0046872|metal ion binding;GO:0051019|mitogen-activated protein kinase binding;GO:0004722|protein serine/threonine phosphatase activity;	K10147	PPM1D, WIP1; protein phosphatase 1D [EC:3.1.3.16]
Fzr1	Fizzy-related protein homolog	0.36123	-1.46901	0.0172682	0.151352	GO:0031145|anaphase-promoting complex-dependent proteasomal ubiquitin-dependent protein catabolic process;GO:0051301|cell division;GO:0006281|DNA repair;GO:0031572|G2 DNA damage checkpoint;GO:0070306|lens fiber cell differentiation;GO:0007067|mitotic nuclear division;GO:0090344|negative regulation of cell aging;GO:0008284|positive regulation of cell proliferation;GO:0045732|positive regulation of…	GO:0005680|anaphase-promoting complex;GO:0031965|nuclear membrane;GO:0005654|nucleoplasm;	GO:0097027|ubiquitin-protein transferase activator activity;	K03364	CDH1; cell division cycle 20-like protein 1, cofactor of APC complex
Ubqln1	Ubiquilin-1	0.361948	-1.46614	0.00977976	0.101846	GO:0035973|aggrephagy;GO:0000045|autophagosome assembly;GO:0097352|autophagosome maturation;GO:0071456|cellular response to hypoxia;GO:0030433|ER-associated ubiquitin-dependent protein catabolic process;GO:0016236|macroautophagy;GO:1901340|negative regulation of store-operated calcium channel activity;GO:0034140|negative regulation of toll-like receptor 3 signaling pathway;GO:1903071|positive reg…	GO:0016235|aggresome;GO:0005776|autophagosome;GO:0005737|cytoplasm;GO:0031410|cytoplasmic vesicle;GO:0005783|endoplasmic reticulum;GO:0005654|nucleoplasm;GO:0048471|perinuclear region of cytoplasm;GO:0005886|plasma membrane;GO:0000502|proteasome complex;GO:0043234|protein complex;	GO:0042802|identical protein binding;GO:0019215|intermediate filament binding;GO:0019900|kinase binding;GO:0031593|polyubiquitin binding;GO:0005102|receptor binding;	K04523	UBQLN, DSK2; ubiquilin
Trim34b	Tripartite motif-containing protein 34A	0.363941	-1.45822	9.75037e-06	0.000415593	GO:0051607|defense response to virus;	GO:0005737|cytoplasm;	GO:0008270|zinc ion binding;	K11999	TRIM6_22_34; tripartite motif-containing protein 6/22/34
Orm1	Alpha-1-acid glycoprotein 1	0.376639	-1.40875	4.53268e-10	4.83546e-08	GO:0006953|acute-phase response;GO:0002682|regulation of immune system process;GO:0006810|transport;	GO:0005615|extracellular space;	0	K17308	ORM1, AGP1; alpha-1-acid glycoprotein 1
Cebpe	CCAAT/enhancer-binding protein epsilon	0.376682	-1.40858	1.31155e-27	6.99581e-25	GO:0071222|cellular response to lipopolysaccharide;GO:0042089|cytokine biosynthetic process;GO:0042742|defense response to bacterium;GO:0030225|macrophage differentiation;GO:0006909|phagocytosis;GO:0010628|positive regulation of gene expression;GO:0045944|positive regulation of transcription from RNA polymerase II promoter;	GO:0005654|nucleoplasm;GO:0005634|nucleus;	GO:0003677|DNA binding;GO:0000978|RNA polymerase II core promoter proximal region sequence-specific DNA binding;GO:0001077|transcriptional activator activity, RNA polymerase II core promoter proximal region sequence-specific binding;	K10051	CEBPE; CCAAT/enhancer binding protein (C/EBP), epsilon
P2rx3	P2X purinoceptor 3	0.377505	-1.40543	9.61387e-06	0.000410712	GO:0061368|behavioral response to formalin induced pain;GO:0048266|behavioral response to pain;GO:0006812|cation transport;GO:0007268|synaptic transmission;GO:0006811|ion transport;GO:0007274|neuromuscular synaptic transmission;GO:0019228|neuronal action potential;GO:0030432|peristalsis;GO:1904058|positive regulation of sensory perception of pain;GO:0051260|protein homooligomerization;GO:0048167|…	GO:0030424|axon;GO:0043197|dendritic spine;GO:0005794|Golgi apparatus;GO:0005639|integral component of nuclear inner membrane;GO:0005887|integral component of plasma membrane;GO:0045121|membrane raft;GO:0043005|neuron projection;GO:0043025|neuronal cell body;GO:0043235|receptor complex;GO:0005791|rough endoplasmic reticulum;GO:0043195|terminal bouton;	GO:0005524|ATP binding;GO:0004931|extracellular ATP-gated cation channel activity;GO:0001614|purinergic nucleotide receptor activity;	K05217	P2RX3; P2X purinoceptor 3
Marcksl1	MARCKS-related protein	0.377613	-1.40502	0.00348331	0.0494524	GO:0008284|positive regulation of cell proliferation;	GO:0005737|cytoplasm;GO:0070062|extracellular exosome;GO:0005886|plasma membrane;	0	K13536	MARCKSL1, MRP; MARCKS-related protein
Bpgm	Bisphosphoglycerate mutase	0.379126	-1.39925	1.77068e-19	6.12163e-17	GO:0048821|erythrocyte development;GO:0006094|gluconeogenesis;GO:0006096|glycolytic process;GO:0043456|regulation of pentose-phosphate shunt;	GO:0005829|cytosol;GO:0070062|extracellular exosome;	GO:0046538|2,3-bisphosphoglycerate-dependent phosphoglycerate mutase activity;GO:0004083|bisphosphoglycerate 2-phosphatase activity;GO:0004082|bisphosphoglycerate mutase activity;	K01837	BPGM; bisphosphoglycerate mutase [EC:5.4.2.4 5.4.2.11 3.1.3.13]
Sp140	Nuclear body protein SP140	0.379761	-1.39684	3.56622e-39	3.23374e-36	0	GO:0005634|nucleus;	GO:0003677|DNA binding;GO:0008270|zinc ion binding;	0	0
Col5a1	Collagen alpha-1(V) chain	0.383596	-1.38234	7.59859e-12	1.05864e-09	GO:0001568|blood vessel development;GO:0007155|cell adhesion;GO:0016477|cell migration;GO:0032964|collagen biosynthetic process;GO:0030199|collagen fibril organization;GO:0043206|extracellular fibril organization;GO:0048592|eye morphogenesis;GO:0003007|heart morphogenesis;GO:0045112|integrin biosynthetic process;GO:1903225|negative regulation of endodermal cell differentiation;GO:0051128|regulati…	GO:0005604|basement membrane;GO:0005581|collagen trimer;GO:0005588|collagen type V trimer;GO:0070062|extracellular exosome;GO:0031012|extracellular matrix;GO:0005578|proteinaceous extracellular matrix;	GO:0005201|extracellular matrix structural constituent;GO:0008201|heparin binding;GO:0048407|platelet-derived growth factor binding;GO:0043394|proteoglycan binding;	0	0
Fam46c	Protein FAM46C	0.384342	-1.37954	1.11786e-09	1.11e-07	GO:0045022|early endosome to late endosome transport;GO:0007032|endosome organization;GO:0008333|endosome to lysosome transport;GO:0007040|lysosome organization;GO:0015031|protein transport;	GO:0005829|cytosol;GO:0070695|FHF complex;	0	0	0
Fcrl5	Fc receptor-like protein 5	0.384361	-1.37947	0.00157357	0.0274808	GO:0050859|negative regulation of B cell receptor signaling pathway;GO:0051280|negative regulation of release of sequestered calcium ion into cytosol;	GO:0016021|integral component of membrane;GO:0005886|plasma membrane;GO:0043235|receptor complex;	0	K06727	FCRL, IRTA; Fc receptor-like protein
Ccr8	C-C chemokine receptor type 8	0.384941	-1.37729	0.0273961	0.20524	GO:0006935|chemotaxis;GO:0006955|immune response;GO:0007204|positive regulation of cytosolic calcium ion concentration;	GO:0016021|integral component of membrane;GO:0005886|plasma membrane;	GO:0016493|C-C chemokine receptor activity;	K04183	CCR8; C-C chemokine receptor type 8
Poc1a	POC1 centriolar protein homolog A	0.386773	-1.37044	8.447e-06	0.000367594	GO:0060348|bone development;GO:0060271|cilium morphogenesis;GO:0003431|growth plate cartilage chondrocyte development;GO:0007052|mitotic spindle organization;GO:0010825|positive regulation of centrosome duplication;GO:0007283|spermatogenesis;	GO:0005814|centriole;GO:0005813|centrosome;GO:0036064|ciliary basal body;GO:0005737|cytoplasm;GO:0000922|spindle pole;	0	K16482	POC1; centriolar protein POC1
Gpsm2	G-protein-signaling modulator 2	0.394285	-1.34269	6.23398e-05	0.00201005	GO:0000132|establishment of mitotic spindle orientation;GO:0007186|G-protein coupled receptor signaling pathway;GO:0060487|lung epithelial cell differentiation;GO:0051661|maintenance of centrosome location;GO:0007052|mitotic spindle organization;	GO:0045177|apical part of cell;GO:0005938|cell cortex;GO:0005737|cytoplasm;GO:0000922|spindle pole;	GO:0005092|GDP-dissociation inhibitor activity;GO:0042802|identical protein binding;GO:0000166|nucleotide binding;	K15837	GPSM2; G-protein signaling modulator 2
Clec4b2	C-type lectin domain family 6 member A	0.394703	-1.34116	4.30829e-05	0.00146239	GO:0002250|adaptive immune response;GO:0050832|defense response to fungus;GO:0045087|innate immune response;GO:0050715|positive regulation of cytokine secretion;GO:0043123|positive regulation of I-kappaB kinase/NF-kappaB signaling;GO:0002223|stimulatory C-type lectin receptor signaling pathway;	GO:0016021|integral component of membrane;GO:0005886|plasma membrane;	GO:0030246|carbohydrate binding;	K17514	CLEC6A; C-type lectin domain family 6 member A
Hsbp1l1	Heat shock factor-binding protein 1-like protein 1	0.403488	-1.3094	0.0158144	0.142834	0	0	GO:0003714|transcription corepressor activity;	0	0
Vipr1	Vasoactive intestinal polypeptide receptor 1	0.403668	-1.30876	0.00281623	0.0424344	GO:0007166|cell surface receptor signaling pathway;	GO:0016021|integral component of membrane;GO:0005886|plasma membrane;GO:0043235|receptor complex;	GO:0004999|vasoactive intestinal polypeptide receptor activity;	K04589	VIPR1; vasoactive intestinal peptide receptor 1
Mocs1	Molybdenum cofactor biosynthesis protein 1	0.405371	-1.30268	1.05506e-18	3.33845e-16	GO:0006777|Mo-molybdopterin cofactor biosynthetic process;GO:0032324|molybdopterin cofactor biosynthetic process;	GO:0019008|molybdopterin synthase complex;	GO:0051539|4 iron, 4 sulfur cluster binding;GO:0061597|cyclic pyranopterin monophosphate synthase activity;GO:0005525|GTP binding;GO:0046872|metal ion binding;	K03639	MOCS1, moaA; cyclic pyranopterin phosphate synthase [EC:4.1.99.18]
Plekhf2	Pleckstrin homology domain-containing family F member 2	0.40677	-1.29771	0.0198939	0.165698	GO:0015031|protein transport;	GO:0031901|early endosome membrane;GO:0005783|endoplasmic reticulum;GO:0030133|transport vesicle;	GO:0046872|metal ion binding;	0	0
8430408G22Rik	Protein DEPP	0.407838	-1.29393	0.0301106	0.218305	0	GO:0005739|mitochondrion;	0	0	0
Cbfa2t2	Protein CBFA2T2	0.410182	-1.28566	2.7492e-12	4.27706e-10	GO:0030855|epithelial cell differentiation;GO:0060575|intestinal epithelial cell differentiation;GO:0010977|negative regulation of neuron projection development;GO:0045746|negative regulation of Notch signaling pathway;GO:0000122|negative regulation of transcription from RNA polymerase II promoter;GO:0045892|negative regulation of transcription, DNA-templated;GO:0010976|positive regulation of neu…	GO:0005634|nucleus;	GO:0046872|metal ion binding;GO:0003714|transcription corepressor activity;GO:0003700|transcription factor activity, sequence-specific DNA binding;	0	0
Ift57	Intraflagellar transport protein 57 homolog	0.410481	-1.28461	0.008528	0.0928334	GO:0006919|activation of cysteine-type endopeptidase activity involved in apoptotic process;GO:0006915|apoptotic process;GO:0042384|cilium assembly;GO:0060271|cilium morphogenesis;GO:0001947|heart looping;GO:0042073|intraciliary transport;GO:0060972|left/right pattern formation;GO:0050680|negative regulation of epithelial cell proliferation;GO:0001843|neural tube closure;GO:0042981|regulation of …	GO:0005930|axoneme;GO:0005813|centrosome;GO:0036064|ciliary basal body;GO:0005929|cilium;GO:0044292|dendrite terminus;GO:0005794|Golgi apparatus;GO:0030992|intraciliary transport particle B;GO:0032391|photoreceptor connecting cilium;GO:0072372|primary cilium;	GO:0003677|DNA binding;	K04638	ESRRBL1, HIPPI; estrogen-related receptor beta like 1
Hmga1	High mobility group protein HMG-I/HMG-Y	0.412224	-1.2785	1.86762e-23	7.74814e-21	GO:0006284|base-excision repair;GO:0008285|negative regulation of cell proliferation;GO:0045892|negative regulation of transcription, DNA-templated;GO:0090402|oncogene-induced cell senescence;GO:2000774|positive regulation of cellular senescence;GO:0045944|positive regulation of transcription from RNA polymerase II promoter;GO:0045893|positive regulation of transcription, DNA-templated;GO:0035986…	GO:0005925|focal adhesion;GO:0005634|nucleus;GO:0090575|RNA polymerase II transcription factor complex;GO:0035985|senescence-associated heterochromatin focus;	GO:0003680|AT DNA binding;GO:0003682|chromatin binding;GO:0003906|DNA-(apurinic or apyrimidinic site) lyase activity;GO:0019899|enzyme binding;GO:0030374|ligand-dependent nuclear receptor transcription coactivator activity;GO:0042975|peroxisome proliferator activated receptor binding;GO:0042974|retinoic acid receptor binding;GO:0046965|retinoid X receptor binding;GO:0008134|transcription factor b…	K09282	HMGA1; high mobility group AT-hook protein 1
Ube2c	Ubiquitin-conjugating enzyme E2 C	0.414559	-1.27035	1.23413e-22	4.70203e-20	GO:0031145|anaphase-promoting complex-dependent proteasomal ubiquitin-dependent protein catabolic process;GO:0051301|cell division;GO:0010458|exit from mitosis;GO:0010994|free ubiquitin chain polymerization;GO:0008054|negative regulation of cyclin-dependent protein serine/threonine kinase by cyclin degradation;GO:0031536|positive regulation of exit from mitosis;GO:0070979|protein K11-linked ubiqu…	GO:0005680|anaphase-promoting complex;GO:0005737|cytoplasm;GO:0005634|nucleus;	GO:0005524|ATP binding;GO:0061631|ubiquitin conjugating enzyme activity;GO:0061630|ubiquitin protein ligase activity;GO:0031625|ubiquitin protein ligase binding;GO:0004842|ubiquitin-protein transferase activity;	K06688	UBE2C, UBC11; ubiquitin-conjugating enzyme E2 C [EC:2.3.2.23]
Cdc25c	M-phase inducer phosphatase 3	0.417914	-1.25872	0.000532487	0.0118628	GO:0051301|cell division;GO:0000086|G2/M transition of mitotic cell cycle;GO:0007067|mitotic nuclear division;GO:0007283|spermatogenesis;	GO:0005737|cytoplasm;GO:0005634|nucleus;GO:0048471|perinuclear region of cytoplasm;	GO:0019901|protein kinase binding;GO:0004725|protein tyrosine phosphatase activity;GO:0050699|WW domain binding;	K05867	CDC25C; M-phase inducer phosphatase 3 [EC:3.1.3.48]
Dusp5	Dual specificity protein phosphatase 5	0.417991	-1.25846	0.031654	0.225209	GO:0000187|activation of MAPK activity;GO:0016311|dephosphorylation;GO:0001706|endoderm formation;GO:0000165|MAPK cascade;GO:0035970|peptidyl-threonine dephosphorylation;GO:0035335|peptidyl-tyrosine dephosphorylation;GO:0006470|protein dephosphorylation;	GO:0005654|nucleoplasm;	GO:0017017|MAP kinase tyrosine/serine/threonine phosphatase activity;GO:0016791|phosphatase activity;GO:0004725|protein tyrosine phosphatase activity;GO:0008138|protein tyrosine/serine/threonine phosphatase activity;	K04459	DUSP, MKP; dual specificity MAP kinase phosphatase [EC:3.1.3.16 3.1.3.48]
Pgp	Glycerol-3-phosphate phosphatase	0.419377	-1.25368	1.37604e-11	1.88892e-09	GO:0016311|dephosphorylation;GO:0006114|glycerol biosynthetic process;GO:0006650|glycerophospholipid metabolic process;GO:0045721|negative regulation of gluconeogenesis;GO:0035335|peptidyl-tyrosine dephosphorylation;	GO:0005829|cytosol;	GO:0000121|glycerol-1-phosphatase activity;GO:0043136|glycerol-3-phosphatase activity;GO:0000287|magnesium ion binding;GO:0098519|nucleotide phosphatase activity, acting on free nucleotides;GO:0008967|phosphoglycolate phosphatase activity;GO:0004725|protein tyrosine phosphatase activity;	K19269	PGP, PGLP; phosphoglycolate phosphatase [EC:3.1.3.18 3.1.3.48]
Ipmk	Inositol polyphosphate multikinase	0.420351	-1.25033	0.0256249	0.197112	GO:0032958|inositol phosphate biosynthetic process;GO:0001841|neural tube formation;	GO:0005730|nucleolus;GO:0005654|nucleoplasm;	GO:0005524|ATP binding;GO:0000824|inositol tetrakisphosphate 3-kinase activity;GO:0008440|inositol-1,4,5-trisphosphate 3-kinase activity;GO:0000823|inositol-1,4,5-trisphosphate 6-kinase activity;	K00915	IPMK, IPK2; inositol-polyphosphate multikinase [EC:2.7.1.140 2.7.1.151]
Gm12057	Methionine aminopeptidase 2	0.4212	-1.24742	0.00154215	0.0271352	GO:0031365|N-terminal protein amino acid modification;GO:0018206|peptidyl-methionine modification;GO:0070084|protein initiator methionine removal;GO:0016485|protein processing;	GO:0005737|cytoplasm;GO:0005886|plasma membrane;	GO:0004177|aminopeptidase activity;GO:0046872|metal ion binding;GO:0070006|metalloaminopeptidase activity;GO:0008235|metalloexopeptidase activity;GO:0044822|poly(A) RNA binding;	K01265	map; methionyl aminopeptidase [EC:3.4.11.18]
Trim27	Zinc finger protein RFP	0.42201	-1.24465	0.0166719	0.148085	GO:0034314|Arp2/3 complex-mediated actin nucleation;GO:0045087|innate immune response;GO:0072643|interferon-gamma secretion;GO:0002820|negative regulation of adaptive immune response;GO:0090281|negative regulation of calcium ion import;GO:0045814|negative regulation of gene expression, epigenetic;GO:1900041|negative regulation of interleukin-2 secretion;GO:0006469|negative regulation of protein k…	GO:0005737|cytoplasm;GO:0005829|cytosol;GO:0005768|endosome;GO:0031965|nuclear membrane;GO:0005654|nucleoplasm;GO:0005634|nucleus;GO:0016605|PML body;GO:0030904|retromer complex;	GO:0003677|DNA binding;GO:0042802|identical protein binding;GO:0016874|ligase activity;GO:0004842|ubiquitin-protein transferase activity;GO:0008270|zinc ion binding;	K12009	TRIM27, RFP; tripartite motif-containing protein 27 [EC:2.3.2.27]
H1f0	Histone H1.0	0.426065	-1.23085	6.02833e-06	0.000270143	GO:0006334|nucleosome assembly;	GO:0015629|actin cytoskeleton;GO:0005794|Golgi apparatus;GO:0000790|nuclear chromatin;GO:0005719|nuclear euchromatin;GO:0000786|nucleosome;GO:0005634|nucleus;	GO:0031490|chromatin DNA binding;GO:0044822|poly(A) RNA binding;	K11275	H1_5; histone H1/5
Jchain	Immunoglobulin J chain	0.426408	-1.22969	5.48528e-46	6.4003e-43	GO:0002250|adaptive immune response;GO:0019731|antibacterial humoral response;GO:0003094|glomerular filtration;GO:0006959|humoral immune response;GO:0045087|innate immune response;GO:0032461|positive regulation of protein oligomerization;GO:0060267|positive regulation of respiratory burst;GO:0001895|retina homeostasis;	GO:0072562|blood microparticle;GO:0071750|dimeric IgA immunoglobulin complex;GO:0070062|extracellular exosome;GO:0005615|extracellular space;GO:0071748|monomeric IgA immunoglobulin complex;GO:0071756|pentameric IgM immunoglobulin complex;GO:0071752|secretory dimeric IgA immunoglobulin complex;GO:0071751|secretory IgA immunoglobulin complex;	GO:0003823|antigen binding;GO:0019862|IgA binding;GO:0042834|peptidoglycan binding;GO:0031210|phosphatidylcholine binding;GO:0042803|protein homodimerization activity;GO:0003697|single-stranded DNA binding;	0	0
Pink1	Serine/threonine-protein kinase PINK1, mitochondrial	0.429787	-1.21831	0.000216744	0.00576432	GO:0071456|cellular response to hypoxia;GO:0034599|cellular response to oxidative stress;GO:0097237|cellular response to toxic substance;GO:0072655|establishment of protein localization to mitochondrion;GO:0035556|intracellular signal transduction;GO:0072656|maintenance of protein location in mitochondrion;GO:0007005|mitochondrion organization;GO:0000422|mitophagy;GO:0098779|mitophagy in response…	GO:0097449|astrocyte projection;GO:0030424|axon;GO:0044297|cell body;GO:0000785|chromatin;GO:0005737|cytoplasm;GO:0005856|cytoskeleton;GO:0005829|cytosol;GO:0031307|integral component of mitochondrial outer membrane;GO:0016020|membrane;GO:0005743|mitochondrial inner membrane;GO:0005758|mitochondrial intermembrane space;GO:0005741|mitochondrial outer membrane;GO:0005742|mitochondrial outer membran…	GO:0005524|ATP binding;GO:0055131|C3HC4-type RING finger domain binding;GO:0010857|calcium-dependent protein kinase activity;GO:0016301|kinase activity;GO:0000287|magnesium ion binding;GO:0002020|protease binding;GO:0004672|protein kinase activity;GO:0043422|protein kinase B binding;GO:0004674|protein serine/threonine kinase activity;GO:0031625|ubiquitin protein ligase binding;	K05688	PINK1; PTEN induced putative kinase 1 [EC:2.7.11.1]
Ica1	Islet cell autoantigen 1	0.435148	-1.20042	1.54688e-12	2.51119e-10	GO:0006836|neurotransmitter transport;GO:0050796|regulation of insulin secretion;GO:0046928|regulation of neurotransmitter secretion;	GO:0030054|cell junction;GO:0005737|cytoplasm;GO:0005829|cytosol;GO:0005794|Golgi apparatus;GO:0000139|Golgi membrane;GO:0030667|secretory granule membrane;GO:0030672|synaptic vesicle membrane;	0	0	0
Cep89	Centrosomal protein of 89 kDa	0.441052	-1.18098	5.30565e-12	7.53196e-10	GO:0007268|synaptic transmission;GO:0042384|cilium assembly;GO:0007005|mitochondrion organization;GO:0035058|nonmotile primary cilium assembly;	GO:0005814|centriole;GO:0005813|centrosome;GO:0097539|ciliary transition fiber;GO:0005737|cytoplasm;GO:0005829|cytosol;GO:0005758|mitochondrial intermembrane space;GO:0031514|motile cilium;GO:0031513|nonmotile primary cilium;GO:0005886|plasma membrane;GO:0000922|spindle pole;	0	K16543	CEP89; centrosomal protein CEP89
Mb21d1	Cyclic GMP-AMP synthase	0.44129	-1.1802	1.92056e-05	0.000733231	GO:0002218|activation of innate immune response;GO:0071360|cellular response to exogenous dsRNA;GO:0009190|cyclic nucleotide biosynthetic process;GO:0051607|defense response to virus;GO:0045087|innate immune response;GO:0002230|positive regulation of defense response to virus by host;	GO:0005829|cytosol;	GO:0005524|ATP binding;GO:0061501|cyclic-GMP-AMP synthase activity;GO:0003677|DNA binding;GO:0005525|GTP binding;GO:0046872|metal ion binding;	K17834	MB21D1; cyclic GMP-AMP synthase [EC:2.7.7.86]
Cdkn3	Cyclin-dependent kinase inhibitor 3	0.441478	-1.17959	2.8e-08	2.271e-06	GO:0007050|cell cycle arrest;GO:0006974|cellular response to DNA damage stimulus;GO:0000082|G1/S transition of mitotic cell cycle;	GO:0005737|cytoplasm;GO:0005634|nucleus;GO:0048471|perinuclear region of cytoplasm;	GO:0004722|protein serine/threonine phosphatase activity;GO:0004725|protein tyrosine phosphatase activity;GO:0008138|protein tyrosine/serine/threonine phosphatase activity;	K14167	CDKN3, KAP; cyclin-dependent kinase inhibitor 3 [EC:3.1.3.16 3.1.3.48]
Krt81	Keratin, type II cuticular Hb1	0.444037	-1.17125	2.88287e-07	1.88183e-05	0	GO:0005615|extracellular space;GO:0045095|keratin filament;	GO:0005198|structural molecule activity;	K07605	KRT2; type II keratin, basic
Alpl	Alkaline phosphatase, tissue-nonspecific isozyme	0.450776	-1.14952	1.39035e-05	0.000554624	GO:0071407|cellular response to organic cyclic compound;GO:0071529|cementum mineralization;GO:0003006|developmental process involved in reproduction;GO:0001958|endochondral ossification;GO:0001649|osteoblast differentiation;GO:0046677|response to antibiotic;GO:0051384|response to glucocorticoid;GO:0032496|response to lipopolysaccharide;GO:0033280|response to vitamin D;	GO:0031225|anchored component of membrane;GO:0070062|extracellular exosome;GO:0065010|extracellular membrane-bounded organelle;GO:0005615|extracellular space;GO:0016020|membrane;GO:0005886|plasma membrane;GO:0005578|proteinaceous extracellular matrix;	GO:0004035|alkaline phosphatase activity;GO:0046872|metal ion binding;GO:0016462|pyrophosphatase activity;	K01077	E3.1.3.1, phoA, phoB; alkaline phosphatase [EC:3.1.3.1]
Spi1	Transcription factor PU.1	0.452863	-1.14285	0.00114685	0.0215615	GO:0060033|anatomical structure regression;GO:1902262|apoptotic process involved in patterning of blood vessels;GO:0071361|cellular response to ethanol;GO:0030218|erythrocyte differentiation;GO:0030851|granulocyte differentiation;GO:0043966|histone H3 acetylation;GO:0044027|hypermethylation of CpG island;GO:0030098|lymphocyte differentiation;GO:0002320|lymphoid progenitor cell differentiation;GO:…	GO:0000790|nuclear chromatin;GO:0005634|nucleus;GO:0005667|transcription factor complex;	GO:0001047|core promoter binding;GO:0003677|DNA binding;GO:0051525|NFAT protein binding;GO:0003723|RNA binding;GO:0000978|RNA polymerase II core promoter proximal region sequence-specific DNA binding;GO:0000979|RNA polymerase II core promoter sequence-specific DNA binding;GO:0000980|RNA polymerase II distal enhancer sequence-specific DNA binding;GO:0001085|RNA polymerase II transcription factor b…	K09438	SPI1; transcription factor PU.1
Slc19a2	Thiamine transporter 1	0.454445	-1.13782	0.00112952	0.0214229	GO:0015888|thiamine transport;GO:0042723|thiamine-containing compound metabolic process;	GO:0016021|integral component of membrane;GO:0005887|integral component of plasma membrane;GO:0005886|plasma membrane;	GO:0008517|folic acid transporter activity;GO:0015234|thiamine transmembrane transporter activity;GO:0015403|thiamine uptake transmembrane transporter activity;	K14610	SLC19A2_3, THTR; solute carrier family 19 (thiamine transporter), member 2/3
Klra4	Killer cell lectin-like receptor 4	0.455434	-1.13469	0.0010649	0.0204323	GO:0007155|cell adhesion;	GO:0009897|external side of plasma membrane;GO:0016021|integral component of membrane;GO:0005886|plasma membrane;	GO:0030246|carbohydrate binding;	0	0
Fnta	Protein farnesyltransferase/geranylgeranyltransferase type-1 subunit alpha	0.455932	-1.13311	4.63449e-05	0.00155335	GO:0043066|negative regulation of apoptotic process;GO:0051771|negative regulation of nitric-oxide synthase biosynthetic process;GO:0045787|positive regulation of cell cycle;GO:0008284|positive regulation of cell proliferation;GO:0051770|positive regulation of nitric-oxide synthase biosynthetic process;GO:0018343|protein farnesylation;GO:0018344|protein geranylgeranylation;GO:0034097|response to …	GO:0005953|CAAX-protein geranylgeranyltransferase complex;GO:0005737|cytoplasm;GO:0005965|protein farnesyltransferase complex;	GO:0004662|CAAX-protein geranylgeranyltransferase activity;GO:0004660|protein farnesyltransferase activity;GO:0004661|protein geranylgeranyltransferase activity;	K05955	FNTA; protein farnesyltransferase/geranylgeranyltransferase type-1 subunit alpha [EC:2.5.1.58 2.5.1.59]
Cep55	Centrosomal protein of 55 kDa	0.46053	-1.11863	9.73602e-05	0.00296512	GO:0000920|cell separation after cytokinesis;GO:0045184|establishment of protein localization;GO:0000281|mitotic cytokinesis;GO:0007067|mitotic nuclear division;	GO:0005814|centriole;GO:0005813|centrosome;GO:0032154|cleavage furrow;GO:0045171|intercellular bridge;GO:0016020|membrane;GO:0030496|midbody;	0	K16456	CEP55; centrosomal protein CEP55
Pi4k2b	Phosphatidylinositol 4-kinase type 2-beta	0.462713	-1.11181	0.00427052	0.0574811	0	GO:0005737|cytoplasm;GO:0016020|membrane;	GO:0004430|1-phosphatidylinositol 4-kinase activity;GO:0005524|ATP binding;	K13711	PI4K2; phosphatidylinositol 4-kinase type 2 [EC:2.7.1.67]
Anln	Anillin	0.463476	-1.10943	9.33995e-10	9.3746e-08	GO:0090521|glomerular visceral epithelial cell migration;GO:0002244|hematopoietic progenitor cell differentiation;GO:0000281|mitotic cytokinesis;GO:0007067|mitotic nuclear division;	GO:0015629|actin cytoskeleton;GO:0005826|actomyosin contractile ring;GO:0005913|cell-cell adherens junction;GO:0043231|intracellular membrane-bounded organelle;GO:0005654|nucleoplasm;	GO:0003779|actin binding;GO:0098641|cadherin binding involved in cell-cell adhesion;	K18621	ANLN; actin-binding protein anillin
Nusap1	Nucleolar and spindle-associated protein 1	0.463736	-1.10862	2.2302e-18	6.71543e-16	GO:0040001|establishment of mitotic spindle localization;GO:0007076|mitotic chromosome condensation;GO:0000281|mitotic cytokinesis;GO:0000070|mitotic sister chromatid segregation;GO:0045840|positive regulation of mitotic nuclear division;	GO:0005694|chromosome;GO:0005737|cytoplasm;GO:0005874|microtubule;GO:0005730|nucleolus;GO:0005634|nucleus;GO:0005819|spindle;	GO:0003677|DNA binding;GO:0008017|microtubule binding;GO:0044822|poly(A) RNA binding;	0	0
Kif18b	Kinesin-like protein KIF18B	0.466222	-1.10091	8.693e-06	0.00037654	GO:0051301|cell division;GO:0007019|microtubule depolymerization;GO:0007018|microtubule-based movement;GO:0000278|mitotic cell cycle;GO:0000070|mitotic sister chromatid segregation;GO:0051302|regulation of cell division;	GO:0000235|astral microtubule;GO:0005737|cytoplasm;GO:0005871|kinesin complex;GO:1990752|microtubule end;GO:0035371|microtubule plus-end;GO:0005634|nucleus;	GO:0005524|ATP binding;GO:0008574|ATP-dependent microtubule motor activity, plus-end-directed;GO:0019894|kinesin binding;GO:0003774|motor activity;	0	0
Clca3a1	Epithelial chloride channel protein	0.468895	-1.09266	0.00543684	0.0685813	0	GO:0034707|chloride channel complex;	GO:0005262|calcium channel activity;GO:0005229|intracellular calcium activated chloride channel activity;GO:0005244|voltage-gated ion channel activity;	K05030	CLCA4; calcium-activated chloride channel regulator 4
Ythdc2	Probable ATP-dependent RNA helicase YTHDC2	0.468901	-1.09264	3.29405e-05	0.00116251	GO:0044829|positive regulation by host of viral genome replication;GO:0070555|response to interleukin-1;GO:0034612|response to tumor necrosis factor;GO:0006396|RNA processing;	GO:0005737|cytoplasm;GO:0005783|endoplasmic reticulum;GO:0005634|nucleus;	GO:0005524|ATP binding;GO:0004004|ATP-dependent RNA helicase activity;GO:1990247|N6-methyladenosine-containing RNA binding;GO:0044822|poly(A) RNA binding;GO:0070063|RNA polymerase binding;GO:0008186|RNA-dependent ATPase activity;	0	0
Pik3cb	Phosphatidylinositol 4,5-bisphosphate 3-kinase catalytic subunit beta isoform	0.46916	-1.09185	1.15921e-06	6.49889e-05	GO:0060055|angiogenesis involved in wound healing;GO:0006914|autophagy;GO:0006874|cellular calcium ion homeostasis;GO:0040016|embryonic cleavage;GO:0006897|endocytosis;GO:0001935|endothelial cell proliferation;GO:0007156|homophilic cell adhesion via plasma membrane adhesion molecules;GO:0048015|phosphatidylinositol-mediated signaling;GO:0016310|phosphorylation;GO:0030168|platelet activation;GO:00…	GO:0005737|cytoplasm;GO:0045171|intercellular bridge;GO:0005730|nucleolus;GO:0005634|nucleus;GO:0005942|phosphatidylinositol 3-kinase complex;GO:0005886|plasma membrane;	GO:0016303|1-phosphatidylinositol-3-kinase activity;GO:0035005|1-phosphatidylinositol-4-phosphate 3-kinase activity;GO:0005524|ATP binding;GO:0043560|insulin receptor substrate binding;GO:0016301|kinase activity;GO:0046934|phosphatidylinositol-4,5-bisphosphate 3-kinase activity;	K00922	PIK3C; phosphatidylinositol-4,5-bisphosphate 3-kinase [EC:2.7.1.153]
Cit	Citron Rho-interacting kinase	0.469831	-1.08979	5.98189e-07	3.54527e-05	GO:0000910|cytokinesis;GO:0000086|G2/M transition of mitotic cell cycle;GO:0048699|generation of neurons;GO:0007030|Golgi organization;GO:0035556|intracellular signal transduction;GO:0007067|mitotic nuclear division;GO:0032467|positive regulation of cytokinesis;GO:0008064|regulation of actin polymerization or depolymerization;	GO:0005829|cytosol;GO:0031985|Golgi cisterna;GO:0016020|membrane;GO:0043025|neuronal cell body;GO:0005886|plasma membrane;	GO:0005524|ATP binding;GO:0046872|metal ion binding;GO:0030165|PDZ domain binding;GO:0004674|protein serine/threonine kinase activity;GO:0097110|scaffold protein binding;	K16308	CIT; citron Rho-interacting kinase [EC:2.7.11.1]
Gatm	Glycine amidinotransferase, mitochondrial	0.471268	-1.08538	5.86694e-09	5.16651e-07	GO:0006601|creatine biosynthetic process;GO:1990402|embryonic liver development;GO:0046689|response to mercury ion;GO:0007584|response to nutrient;GO:0010033|response to organic substance;GO:0006979|response to oxidative stress;GO:0043434|response to peptide hormone;GO:0042246|tissue regeneration;	GO:0005743|mitochondrial inner membrane;GO:0005739|mitochondrion;	GO:0015067|amidinotransferase activity;GO:0015068|glycine amidinotransferase activity;	K00613	GATM; glycine amidinotransferase [EC:2.1.4.1]
Prr11	Proline-rich protein 11	0.474166	-1.07654	0.000893165	0.0177814	GO:0051726|regulation of cell cycle;	GO:0005737|cytoplasm;GO:0016020|membrane;GO:0005634|nucleus;	0	0	0
Rtkn2	Rhotekin-2	0.475673	-1.07196	0.00243768	0.0380387	GO:0030097|hemopoiesis;GO:0008284|positive regulation of cell proliferation;GO:0007165|signal transduction;	GO:0005886|plasma membrane;	0	0	0
Gpm6a	Neuronal membrane glycoprotein M6-a	0.476161	-1.07048	0.00138513	0.0249123	GO:0003407|neural retina development;GO:0001764|neuron migration;GO:0048812|neuron projection morphogenesis;GO:0051491|positive regulation of filopodium assembly;GO:0048863|stem cell differentiation;GO:0007416|synapse assembly;	GO:0044295|axonal growth cone;GO:0043197|dendritic spine;GO:0070062|extracellular exosome;GO:1903561|extracellular vesicle;GO:0030175|filopodium;GO:0016021|integral component of membrane;GO:0043005|neuron projection;GO:0043025|neuronal cell body;GO:0005886|plasma membrane;	GO:0005262|calcium channel activity;	0	0
Zfp94	Zinc finger protein 45	0.476667	-1.06895	0.0319629	0.226788	GO:0006355|regulation of transcription, DNA-templated;GO:0006351|transcription, DNA-templated;	GO:0005634|nucleus;	GO:0003677|DNA binding;GO:0046872|metal ion binding;	K09228	KRAB; KRAB domain-containing zinc finger protein
Faf1	FAS-associated factor 1	0.477189	-1.06737	0.00496395	0.0640625	GO:0006915|apoptotic process;GO:0008219|cell death;GO:0007253|cytoplasmic sequestering of NF-kappaB;GO:0010942|positive regulation of cell death;GO:1902043|positive regulation of extrinsic apoptotic signaling pathway via death domain receptors;GO:0031334|positive regulation of protein complex assembly;GO:0043161|proteasome-mediated ubiquitin-dependent protein catabolic process;GO:0030155|regulati…	GO:0005737|cytoplasm;GO:0005829|cytosol;GO:0005635|nuclear envelope;GO:0005634|nucleus;GO:0048471|perinuclear region of cytoplasm;GO:0034098|VCP-NPL4-UFD1 AAA ATPase complex;	GO:0031072|heat shock protein binding;GO:0051059|NF-kappaB binding;GO:0019904|protein domain specific binding;GO:0019901|protein kinase binding;GO:0043130|ubiquitin binding;GO:0031625|ubiquitin protein ligase binding;	0	0
Cdc20	Cell division cycle protein 20 homolog	0.477807	-1.0655	3.67203e-28	2.01627e-25	GO:0031145|anaphase-promoting complex-dependent proteasomal ubiquitin-dependent protein catabolic process;GO:0051301|cell division;GO:0007064|mitotic sister chromatid cohesion;GO:0090307|mitotic spindle assembly;GO:0008284|positive regulation of cell proliferation;GO:0090129|positive regulation of synapse maturation;GO:0031915|positive regulation of synaptic plasticity;GO:1904668|positive regulat…	GO:0005680|anaphase-promoting complex;GO:0005813|centrosome;GO:0005737|cytoplasm;GO:0005654|nucleoplasm;GO:0005634|nucleus;GO:0048471|perinuclear region of cytoplasm;GO:0000922|spindle pole;	GO:0019899|enzyme binding;GO:0008022|protein C-terminus binding;GO:0097027|ubiquitin-protein transferase activator activity;	K03363	CDC20; cell division cycle 20, cofactor of APC complex
BC026585	Quinone oxidoreductase-like protein 2	0.477914	-1.06518	0.00154593	0.027176	0	GO:0005739|mitochondrion;	GO:0016491|oxidoreductase activity;GO:0008270|zinc ion binding;	0	0
Cdca3	Cell division cycle-associated protein 3	0.480382	-1.05774	4.8005e-13	8.67772e-11	GO:0051301|cell division;GO:0007067|mitotic nuclear division;GO:0016567|protein ubiquitination;	GO:0005911|cell-cell junction;GO:0005829|cytosol;	0	0	0
1810055G02Rik	Uncharacterized protein C11orf24 homolog	0.481928	-1.05311	6.3474e-08	4.74e-06	0	GO:0005794|Golgi apparatus;GO:0016021|integral component of membrane;GO:0005886|plasma membrane;	0	0	0
Prom1	Prominin-1	0.482428	-1.05161	4.77456e-16	1.1142e-13	GO:0060219|camera-type eye photoreceptor cell differentiation;GO:0072139|glomerular parietal epithelial cell differentiation;GO:0072112|glomerular visceral epithelial cell differentiation;GO:0045494|photoreceptor cell maintenance;GO:2000768|positive regulation of nephron tubule epithelial cell differentiation;GO:0010842|retina layer formation;GO:0060042|retina morphogenesis in camera-type eye;	GO:0016324|apical plasma membrane;GO:0005903|brush border;GO:0042995|cell projection;GO:0009986|cell surface;GO:0005929|cilium;GO:0005783|endoplasmic reticulum;GO:0005793|endoplasmic reticulum-Golgi intermediate compartment;GO:0070062|extracellular exosome;GO:0005615|extracellular space;GO:0005887|integral component of plasma membrane;GO:0043231|intracellular membrane-bounded organelle;GO:0005902…	GO:0042805|actinin binding;GO:0045296|cadherin binding;	K06532	PROM1; prominin 1
Plvap	Plasmalemma vesicle-associated protein	0.482532	-1.0513	0.00014262	0.00405879	GO:0000165|MAPK cascade;GO:0002693|positive regulation of cellular extravasation;GO:0033209|tumor necrosis factor-mediated signaling pathway;	GO:0005901|caveola;GO:0009986|cell surface;GO:0070062|extracellular exosome;GO:0016021|integral component of membrane;GO:0048471|perinuclear region of cytoplasm;	0	K17309	PLVAP; plasmalemma vesicle-associated protein
Tnnt1	Troponin T, slow skeletal muscle	0.485092	-1.04367	3.99197e-07	2.5026e-05	GO:0045932|negative regulation of muscle contraction;GO:0006937|regulation of muscle contraction;GO:0031444|slow-twitch skeletal muscle fiber contraction;GO:0014883|transition between fast and slow fiber;	GO:0005861|troponin complex;	GO:0031014|troponin T binding;	K10372	TNNT1; troponin T, slow skeletal muscle
Gch1	GTP cyclohydrolase 1	0.485514	-1.04242	0.00796172	0.0883169	GO:0035998|7,8-dihydroneopterin 3'-triphosphate biosynthetic process;GO:0042416|dopamine biosynthetic process;GO:0045776|negative regulation of blood pressure;GO:0050884|neuromuscular process controlling posture;GO:0051000|positive regulation of nitric-oxide synthase activity;GO:0051291|protein heterooligomerization;GO:0051260|protein homooligomerization;GO:0042559|pteridine-containing compound b…	GO:0005737|cytoplasm;GO:0031410|cytoplasmic vesicle;GO:0005829|cytosol;GO:0031965|nuclear membrane;GO:0005654|nucleoplasm;GO:0005634|nucleus;GO:0043234|protein complex;	GO:0005509|calcium ion binding;GO:0050662|coenzyme binding;GO:0005525|GTP binding;GO:0003934|GTP cyclohydrolase I activity;GO:0042803|protein homodimerization activity;GO:0008270|zinc ion binding;	K01495	GCH1, folE; GTP cyclohydrolase I [EC:3.5.4.16]
Zfp358	Zinc finger protein 358	0.48597	-1.04106	0.0269182	0.203254	GO:0035115|embryonic forelimb morphogenesis;GO:0021915|neural tube development;GO:0006355|regulation of transcription, DNA-templated;GO:0019827|stem cell population maintenance;GO:0006351|transcription, DNA-templated;	GO:0005634|nucleus;	GO:0003677|DNA binding;GO:0046872|metal ion binding;	0	0
Oscp1	Protein OSCP1	0.486643	-1.03907	1.60941e-09	1.53297e-07	GO:1903955|positive regulation of protein targeting to mitochondrion;GO:0006810|transport;	GO:0009925|basal plasma membrane;	0	0	0
Ccnb1	G2/mitotic-specific cyclin-B1	0.4884	-1.03387	1.95178e-17	5.43849e-15	GO:0051301|cell division;GO:0071398|cellular response to fatty acid;GO:0071456|cellular response to hypoxia;GO:0071283|cellular response to iron(III) ion;GO:0071407|cellular response to organic cyclic compound;GO:0048565|digestive tract development;GO:2000775|histone H3-S10 phosphorylation involved in chromosome condensation;GO:0001701|in utero embryonic development;GO:0007080|mitotic metaphase p…	GO:0005813|centrosome;GO:0000942|condensed nuclear chromosome outer kinetochore;GO:0005737|cytoplasm;GO:0016020|membrane;GO:0005634|nucleus;GO:0000922|spindle pole;	GO:0035173|histone kinase activity;GO:0016301|kinase activity;GO:0005113|patched binding;GO:0019901|protein kinase binding;	K05868	CCNB; cyclin B
Cep78	Centrosomal protein of 78 kDa	0.489976	-1.02922	0.000528553	0.0118033	0	GO:0005813|centrosome;GO:0005737|cytoplasm;	0	K16765	CEP78; centrosomal protein CEP78
Cyp4b1	Cytochrome P450 4B1	0.489977	-1.02921	1.56729e-09	1.5e-07	GO:0018879|biphenyl metabolic process;GO:0042738|exogenous drug catabolic process;GO:0018917|fluorene metabolic process;	GO:0005789|endoplasmic reticulum membrane;GO:0031090|organelle membrane;	GO:0070330|aromatase activity;GO:0008144|drug binding;GO:0018585|fluorene oxygenase activity;GO:0020037|heme binding;GO:0005506|iron ion binding;GO:0015643|toxic substance binding;	K07426	CYP4B1; cytochrome P450, family 4, subfamily B, polypeptide 1 [EC:1.14.14.1]
Gpr27	Probable G-protein coupled receptor 27	0.490915	-1.02645	0.016695	0.148207	GO:0035774|positive regulation of insulin secretion involved in cellular response to glucose stimulus;GO:1900738|positive regulation of phospholipase C-activating G-protein coupled receptor signaling pathway;	GO:0016021|integral component of membrane;GO:0005886|plasma membrane;	GO:0004930|G-protein coupled receptor activity;	K04301	GPR27, SREB1; G protein-coupled receptor 27
Birc5	Baculoviral IAP repeat-containing protein 5	0.491442	-1.02491	2.81711e-12	4.31087e-10	GO:0051301|cell division;GO:0007059|chromosome segregation;GO:0000910|cytokinesis;GO:0051303|establishment of chromosome localization;GO:0000086|G2/M transition of mitotic cell cycle;GO:1990001|inhibition of cysteine-type endopeptidase activity involved in apoptotic process;GO:0000226|microtubule cytoskeleton organization;GO:0090307|mitotic spindle assembly;GO:0043066|negative regulation of apopt…	GO:0005814|centriole;GO:0032133|chromosome passenger complex;GO:0000775|chromosome, centromeric region;GO:0000777|condensed chromosome kinetochore;GO:0005737|cytoplasm;GO:0005881|cytoplasmic microtubule;GO:0005829|cytosol;GO:0031021|interphase microtubule organizing center;GO:0030496|midbody;GO:0000228|nuclear chromosome;GO:0005634|nucleus;GO:0005876|spindle microtubule;	GO:0051087|chaperone binding;GO:0048037|cofactor binding;GO:0004869|cysteine-type endopeptidase inhibitor activity;GO:0043027|cysteine-type endopeptidase inhibitor activity involved in apoptotic process;GO:0019899|enzyme binding;GO:0042802|identical protein binding;GO:0008017|microtubule binding;GO:0042803|protein homodimerization activity;GO:0008536|Ran GTPase binding;GO:0015631|tubulin binding;…	K08731	BIRC5; baculoviral IAP repeat-containing protein 5
Camp	Cathelicidin antimicrobial peptide	0.491978	-1.02333	6.62116e-23	2.57522e-20	GO:0019731|antibacterial humoral response;GO:0071347|cellular response to interleukin-1;GO:0071354|cellular response to interleukin-6;GO:0071222|cellular response to lipopolysaccharide;GO:0071224|cellular response to peptidoglycan;GO:0071356|cellular response to tumor necrosis factor;GO:0042742|defense response to bacterium;GO:0050829|defense response to Gram-negative bacterium;GO:0050830|defense…	GO:0042995|cell projection;GO:0070062|extracellular exosome;GO:0005615|extracellular space;GO:0042581|specific granule;	0	K13916	CAMP, LL37; cathelicidin antimicrobial peptide
Mvb12b	Multivesicular body subunit 12B	0.491984	-1.02332	3.2419e-06	0.000154791	GO:0048524|positive regulation of viral process;GO:0015031|protein transport;GO:0042058|regulation of epidermal growth factor receptor signaling pathway;GO:0019075|virus maturation;	GO:0005829|cytosol;GO:0005769|early endosome;GO:0000813|ESCRT I complex;GO:0070062|extracellular exosome;GO:0005770|late endosome;GO:0031902|late endosome membrane;GO:0005634|nucleus;GO:0005886|plasma membrane;GO:0031982|vesicle;	GO:0008289|lipid binding;	K12186	FAM125; ESCRT-I complex subunit MVB12
Cenpf	Centromere protein F	0.492882	-1.02069	1.04422e-07	7.3843e-06	GO:0030154|cell differentiation;GO:0051301|cell division;GO:0008283|cell proliferation;GO:0007059|chromosome segregation;GO:0071897|DNA biosynthetic process;GO:0001822|kidney development;GO:0051382|kinetochore assembly;GO:0051310|metaphase plate congression;GO:0000278|mitotic cell cycle;GO:0007067|mitotic nuclear division;GO:0007094|mitotic spindle assembly checkpoint;GO:0007517|muscle organ deve…	GO:0005930|axoneme;GO:0005813|centrosome;GO:0000775|chromosome, centromeric region;GO:0036064|ciliary basal body;GO:0097539|ciliary transition fiber;GO:0000940|condensed chromosome outer kinetochore;GO:0005737|cytoplasm;GO:0005829|cytosol;GO:0000776|kinetochore;GO:0030496|midbody;GO:0005635|nuclear envelope;GO:0016363|nuclear matrix;GO:0005654|nucleoplasm;GO:0005634|nucleus;GO:0048471|perinuclear…	GO:0003682|chromatin binding;GO:0045502|dynein binding;GO:0008022|protein C-terminus binding;GO:0042803|protein homodimerization activity;GO:0008134|transcription factor binding;	K11499	CENPF; centromere protein F
Cdca8	Borealin	0.493205	-1.01974	4.99461e-15	1.08424e-12	GO:0051301|cell division;GO:0051276|chromosome organization;GO:0007080|mitotic metaphase plate congression;GO:0000070|mitotic sister chromatid segregation;	GO:0010369|chromocenter;GO:0032133|chromosome passenger complex;GO:0000775|chromosome, centromeric region;GO:0005737|cytoplasm;GO:0045171|intercellular bridge;GO:0030496|midbody;GO:0005730|nucleolus;GO:0005634|nucleus;GO:0043234|protein complex;GO:0051233|spindle midzone;	0	K11514	CDCA8; Borealin
Cd300e	CMRF35-like molecule 2	0.493308	-1.01944	0.00241856	0.0378793	GO:0002376|immune system process;	GO:0070062|extracellular exosome;GO:0016021|integral component of membrane;GO:0005886|plasma membrane;	0	K06719	CD300; CD300 antigen
Stap2	Signal-transducing adaptor protein 2	0.495135	-1.01411	0.0425442	0.271448	0	GO:0005737|cytoplasm;GO:0005886|plasma membrane;	0	0	0
Dlgap5	Disks large-associated protein 5	0.495235	-1.01381	2.38725e-07	1.58041e-05	GO:0007049|cell cycle;GO:0023052|signaling;	GO:0005737|cytoplasm;GO:0005815|microtubule organizing center;GO:0005634|nucleus;GO:0031616|spindle pole centrosome;	GO:0004721|phosphoprotein phosphatase activity;	K16804	DLGAP5, DLG7; disks large-associated protein 5
Lonp1	Lon protease homolog, mitochondrial	0.501815	-0.994772	0.00256842	0.0395625	GO:0007568|aging;GO:0034599|cellular response to oxidative stress;GO:0051131|chaperone-mediated protein complex assembly;GO:0006515|misfolded or incompletely synthesized protein catabolic process;GO:0007005|mitochondrion organization;GO:0070407|oxidation-dependent protein catabolic process;GO:0051260|protein homooligomerization;GO:0006508|proteolysis;GO:0051603|proteolysis involved in cellular pr…	GO:0005737|cytoplasm;GO:0016020|membrane;GO:0005759|mitochondrial matrix;GO:0042645|mitochondrial nucleoid;GO:0005739|mitochondrion;GO:0005654|nucleoplasm;GO:0005634|nucleus;	GO:0043531|ADP binding;GO:0005524|ATP binding;GO:0004176|ATP-dependent peptidase activity;GO:0016887|ATPase activity;GO:0070182|DNA polymerase binding;GO:0051880|G-quadruplex DNA binding;GO:0070361|mitochondrial light strand promoter anti-sense binding;GO:0043565|sequence-specific DNA binding;GO:0004252|serine-type endopeptidase activity;GO:0003697|single-stranded DNA binding;GO:0003727|single-st…	K08675	PRSS15, PIM1; Lon-like ATP-dependent protease [EC:3.4.21.-]
Mogat2	2-acylglycerol O-acyltransferase 2	0.503127	-0.991005	3.89129e-07	2.45427e-05	GO:0006651|diacylglycerol biosynthetic process;GO:0006071|glycerol metabolic process;GO:0050892|intestinal absorption;GO:0006629|lipid metabolic process;GO:0046462|monoacylglycerol metabolic process;GO:0019432|triglyceride biosynthetic process;	GO:0005783|endoplasmic reticulum;GO:0005789|endoplasmic reticulum membrane;GO:0016021|integral component of membrane;	GO:0003846|2-acylglycerol O-acyltransferase activity;GO:0016407|acetyltransferase activity;	K14457	MOGAT2, MGAT2; 2-acylglycerol O-acyltransferase 2 [EC:2.3.1.22]
Kif2c	Kinesin-like protein KIF2C	0.504481	-0.987128	6.034e-06	0.000270143	GO:0051315|attachment of mitotic spindle microtubules to kinetochore;GO:0051301|cell division;GO:0030951|establishment or maintenance of microtubule cytoskeleton polarity;GO:0051310|metaphase plate congression;GO:0007019|microtubule depolymerization;GO:0007018|microtubule-based movement;GO:0007080|mitotic metaphase plate congression;GO:0051983|regulation of chromosome segregation;	GO:0000775|chromosome, centromeric region;GO:0000777|condensed chromosome kinetochore;GO:0005737|cytoplasm;GO:0005871|kinesin complex;GO:0000776|kinetochore;GO:0016020|membrane;GO:0015630|microtubule cytoskeleton;GO:0035371|microtubule plus-end;GO:0005634|nucleus;	GO:0005524|ATP binding;GO:0016887|ATPase activity;GO:0003777|microtubule motor activity;GO:0051010|microtubule plus-end binding;	K10393	KIF2_24, MCAK; kinesin family member 2/24
Robo4	Roundabout homolog 4	0.504751	-0.986357	0.000588436	0.0127738	GO:0001525|angiogenesis;GO:0030154|cell differentiation;GO:0030336|negative regulation of cell migration;GO:0042981|regulation of apoptotic process;	GO:0009897|external side of plasma membrane;GO:0070062|extracellular exosome;GO:0016021|integral component of membrane;	GO:0004872|receptor activity;	K06784	ROBO4; roundabout, axon guidance receptor 4
Bloc1s3	Biogenesis of lysosome-related organelles complex 1 subunit 3	0.506683	-0.980846	0.0142001	0.132933	GO:0008089|anterograde axon cargo transport;GO:0048490|anterograde synaptic vesicle transport;GO:0007596|blood coagulation;GO:0048066|developmental pigmentation;GO:0016197|endosomal transport;GO:0035646|endosome to melanosome transport;GO:0001654|eye development;GO:0032438|melanosome organization;GO:0032402|melanosome transport;GO:0031175|neuron projection development;GO:0043473|pigmentation;GO:0…	GO:1904115|axon cytoplasm;GO:0031083|BLOC-1 complex;GO:0005737|cytoplasm;GO:0005829|cytosol;GO:0030133|transport vesicle;	GO:0008320|protein transmembrane transporter activity;	0	0
Kifc1	Kinesin-like protein KIFC1	0.506719	-0.980741	6.40927e-12	8.99659e-10	GO:0051301|cell division;GO:0072382|minus-end-directed vesicle transport along microtubule;GO:0007080|mitotic metaphase plate congression;GO:0090307|mitotic spindle assembly;GO:0010826|negative regulation of centrosome duplication;GO:0047496|vesicle transport along microtubule;	GO:0005769|early endosome;GO:0030139|endocytic vesicle;GO:0005871|kinesin complex;GO:0016020|membrane;GO:0005874|microtubule;GO:0072686|mitotic spindle;GO:0005634|nucleus;GO:0031616|spindle pole centrosome;	GO:0005524|ATP binding;GO:0008569|ATP-dependent microtubule motor activity, minus-end-directed;GO:0003777|microtubule motor activity;	K10405	KIFC1; kinesin family member C1
Asf1b	Histone chaperone ASF1B	0.506803	-0.980503	1.81354e-05	0.000699525	GO:0016569|covalent chromatin modification;GO:0006335|DNA replication-dependent nucleosome assembly;GO:0006336|DNA replication-independent nucleosome assembly;GO:0006334|nucleosome assembly;GO:0006355|regulation of transcription, DNA-templated;GO:0006351|transcription, DNA-templated;	GO:0000785|chromatin;GO:0000790|nuclear chromatin;GO:0005654|nucleoplasm;GO:0043234|protein complex;	GO:0042393|histone binding;	K10753	ASF1; histone chaperone ASF1
Inhba	Inhibin beta A chain	0.507198	-0.97938	1.83899e-18	5.6282e-16	GO:0032924|activin receptor signaling pathway;GO:0007050|cell cycle arrest;GO:0048468|cell development;GO:0071397|cellular response to cholesterol;GO:0071372|cellular response to follicle-stimulating hormone stimulus;GO:0035987|endodermal cell differentiation;GO:0097191|extrinsic apoptotic signaling pathway;GO:0061029|eyelid development in camera-type eye;GO:0000082|G1/S transition of mitotic cel…	GO:0043509|activin A complex;GO:0005576|extracellular region;GO:0005615|extracellular space;GO:0043512|inhibin A complex;GO:0048471|perinuclear region of cytoplasm;	GO:0005125|cytokine activity;GO:0042802|identical protein binding;GO:0017046|peptide hormone binding;GO:0005102|receptor binding;GO:0005160|transforming growth factor beta receptor binding;GO:0070699|type II activin receptor binding;	K04667	INHB; inhibin, beta
Timm29	Uncharacterized protein C19orf52 homolog	0.507415	-0.978762	0.000345296	0.00842659	GO:0007165|signal transduction;	GO:0016021|integral component of membrane;GO:0005886|plasma membrane;	GO:0004930|G-protein coupled receptor activity;GO:0004984|olfactory receptor activity;	0	0
Eme1	Crossover junction endonuclease EME1	0.507428	-0.978725	0.00033482	0.00822468	GO:0006302|double-strand break repair;GO:0031573|intra-S DNA damage checkpoint;GO:0031297|replication fork processing;GO:0000712|resolution of meiotic recombination intermediates;GO:0072429|response to intra-S DNA damage checkpoint signaling;	GO:0005737|cytoplasm;GO:0048476|Holliday junction resolvase complex;GO:0000790|nuclear chromatin;GO:0005720|nuclear heterochromatin;GO:0005730|nucleolus;GO:0005634|nucleus;	GO:0003677|DNA binding;GO:0004519|endonuclease activity;GO:0046872|metal ion binding;	K10882	EME1, MMS4; crossover junction endonuclease EME1 [EC:3.1.22.-]
Aggf1	Angiogenic factor with G patch and FHA domains 1	0.507889	-0.977415	0.0412603	0.266628	GO:0001525|angiogenesis;GO:0007155|cell adhesion;GO:0006397|mRNA processing;GO:0045766|positive regulation of angiogenesis;GO:0001938|positive regulation of endothelial cell proliferation;GO:0043484|regulation of RNA splicing;GO:0001570|vasculogenesis;	GO:0005737|cytoplasm;GO:0005576|extracellular region;GO:0016607|nuclear speck;GO:0048471|perinuclear region of cytoplasm;GO:0071011|precatalytic spliceosome;	GO:0003723|RNA binding;	0	0
Mapkap1	Target of rapamycin complex 2 subunit MAPKAP1	0.508493	-0.975701	0.000665157	0.0140951	GO:0030950|establishment or maintenance of actin cytoskeleton polarity;GO:0046580|negative regulation of Ras protein signal transduction;GO:0031098|stress-activated protein kinase signaling cascade;GO:0021762|substantia nigra development;GO:0038203|TORC2 signaling;	GO:0005737|cytoplasm;GO:0016023|cytoplasmic membrane-bounded vesicle;GO:0005794|Golgi apparatus;GO:0005654|nucleoplasm;GO:0005634|nucleus;GO:0005886|plasma membrane;GO:0031932|TORC2 complex;	GO:0070300|phosphatidic acid binding;GO:0005547|phosphatidylinositol-3,4,5-trisphosphate binding;GO:0043325|phosphatidylinositol-3,4-bisphosphate binding;GO:0080025|phosphatidylinositol-3,5-bisphosphate binding;GO:0005546|phosphatidylinositol-4,5-bisphosphate binding;GO:0019901|protein kinase binding;GO:0017016|Ras GTPase binding;	0	0
Rps3a1	40S ribosomal protein S3a	0.509815	-0.971953	1.68386e-11	2.27797e-09	GO:0030154|cell differentiation;GO:0043066|negative regulation of apoptotic process;GO:0006412|translation;	GO:0005829|cytosol;GO:0022627|cytosolic small ribosomal subunit;GO:0070062|extracellular exosome;GO:0005925|focal adhesion;GO:0030529|ribonucleoprotein complex;GO:0005730|nucleolus;GO:0005634|nucleus;	GO:0044822|poly(A) RNA binding;GO:0003735|structural constituent of ribosome;	K02984	RP-S3Ae, RPS3A; small subunit ribosomal protein S3Ae
Rac1	Rho-related protein rac1B	0.513258	-0.962244	0.0141456	0.132705	GO:0031152|aggregation involved in sorocarp development;GO:0006935|chemotaxis;GO:0043326|chemotaxis to folate;GO:0006897|endocytosis;GO:0000281|mitotic cytokinesis;GO:0030838|positive regulation of actin filament polymerization;GO:0030833|regulation of actin filament polymerization;GO:0008360|regulation of cell shape;GO:0019953|sexual reproduction;GO:0007264|small GTPase mediated signal transduct…	GO:0005622|intracellular;GO:0005886|plasma membrane;	GO:0005525|GTP binding;GO:0019901|protein kinase binding;	K04392	RAC1; Ras-related C3 botulinum toxin substrate 1
Penk	Proenkephalin-A	0.513541	-0.96145	4.20957e-05	0.00143935	GO:0002118|aggressive behavior;GO:0007568|aging;GO:0001662|behavioral fear response;GO:0071320|cellular response to cAMP;GO:0034599|cellular response to oxidative stress;GO:0071560|cellular response to transforming growth factor beta stimulus;GO:0098586|cellular response to virus;GO:0071305|cellular response to vitamin D;GO:0007268|synaptic transmission;GO:0051867|general adaptation syndrome, beh…	GO:0043679|axon terminus;GO:0070852|cell body fiber;GO:0030425|dendrite;GO:0005576|extracellular region;GO:0043025|neuronal cell body;GO:0043204|perikaryon;GO:0005886|plasma membrane;GO:0032280|symmetric synapse;	GO:0005184|neuropeptide hormone activity;GO:0031628|opioid receptor binding;	K18832	PENK; proenkephalin A
Spag5	Sperm-associated antigen 5	0.51632	-0.953662	2.9029e-06	0.000141131	GO:0051301|cell division;GO:0007059|chromosome segregation;GO:0051294|establishment of spindle orientation;GO:0000070|mitotic sister chromatid segregation;GO:0071539|protein localization to centrosome;GO:0051988|regulation of attachment of spindle microtubules to kinetochore;GO:0007051|spindle organization;	GO:0034451|centriolar satellite;GO:0000777|condensed chromosome kinetochore;GO:0005737|cytoplasm;GO:0000776|kinetochore;GO:0035371|microtubule plus-end;GO:0030496|midbody;GO:0072686|mitotic spindle;GO:0005654|nucleoplasm;GO:0005634|nucleus;GO:0005819|spindle;GO:0000922|spindle pole;	GO:0008017|microtubule binding;	0	0
Ptgr1	Prostaglandin reductase 1	0.516646	-0.952752	0.000132229	0.00379781	GO:0097327|response to antineoplastic agent;	GO:0005737|cytoplasm;GO:0070062|extracellular exosome;	GO:0036132|13-prostaglandin reductase activity;GO:0047522|15-oxoprostaglandin 13-oxidase activity;GO:0032440|2-alkenal reductase [NAD(P)] activity;GO:0008270|zinc ion binding;	K13948	PTGR1, LTB4DH; prostaglandin reductase 1 [EC:1.3.1.74 1.3.1.48]
Prss57	Serine protease 57	0.51687	-0.952128	5.05871e-10	5.33565e-08	GO:0006508|proteolysis;	GO:0035578|azurophil granule lumen;GO:0005615|extracellular space;	GO:0008201|heparin binding;GO:0004252|serine-type endopeptidase activity;GO:0008236|serine-type peptidase activity;	0	0
Hdac4	Histone deacetylase 4	0.5172	-0.951205	1.00833e-33	7.24022e-31	GO:0071260|cellular response to mechanical stimulus;GO:0071374|cellular response to parathyroid hormone stimulus;GO:0071356|cellular response to tumor necrosis factor;GO:0006338|chromatin remodeling;GO:0016575|histone deacetylation;GO:0070932|histone H3 deacetylation;GO:0070933|histone H4 deacetylation;GO:0008285|negative regulation of cell proliferation;GO:0045820|negative regulation of glycolyt…	GO:0031672|A band;GO:0042641|actomyosin;GO:0005737|cytoplasm;GO:0005829|cytosol;GO:0000118|histone deacetylase complex;GO:0031594|neuromuscular junction;GO:0005654|nucleoplasm;GO:0005634|nucleus;GO:0030017|sarcomere;GO:0017053|transcriptional repressor complex;GO:0030018|Z disc;	GO:0033613|activating transcription factor binding;GO:0003682|chromatin binding;GO:0001047|core promoter binding;GO:0003677|DNA binding;GO:0004407|histone deacetylase activity;GO:0042826|histone deacetylase binding;GO:0032041|NAD-dependent histone deacetylase activity (H3-K14 specific);GO:0030955|potassium ion binding;GO:0033558|protein deacetylase activity;GO:0019901|protein kinase binding;GO:00…	K11406	HDAC4_5; histone deacetylase 4/5 [EC:3.5.1.98]
Uba5	Ubiquitin-like modifier-activating enzyme 5	0.517906	-0.949237	0.0119017	0.117554	GO:0061504|cyclic threonylcarbamoyladenosine biosynthetic process;GO:1990592|protein K69-linked ufmylation;GO:0071569|protein ufmylation;GO:0033146|regulation of intracellular estrogen receptor signaling pathway;GO:0034976|response to endoplasmic reticulum stress;	GO:0005737|cytoplasm;GO:0005829|cytosol;GO:0043231|intracellular membrane-bounded organelle;GO:0005634|nucleus;	GO:0005524|ATP binding;GO:0046872|metal ion binding;GO:0061503|tRNA threonylcarbamoyladenosine dehydratase;GO:0071566|UFM1 activating enzyme activity;	K12164	UBA5, UBE1DC1; ubiquitin-like modifier-activating enzyme 5
Rasl11b	Ras-like protein family member 11B	0.520197	-0.94287	4.87346e-12	7.05292e-10	GO:0030512|negative regulation of transforming growth factor beta receptor signaling pathway;GO:0007264|small GTPase mediated signal transduction;	GO:0005622|intracellular;GO:0016020|membrane;	GO:0005525|GTP binding;GO:0005160|transforming growth factor beta receptor binding;	K07853	RASL11B; Ras-like protein family member 11B
Sorcs2	VPS10 domain-containing receptor SorCS2	0.52103	-0.940561	3.91592e-05	0.00134386	0	GO:0016021|integral component of membrane;	0	0	0
E2f8	Transcription factor E2F8	0.522437	-0.936672	0.000145315	0.00411668	GO:0033301|cell cycle comprising mitosis without cytokinesis;GO:0008283|cell proliferation;GO:0060718|chorionic trophoblast cell differentiation;GO:0070365|hepatocyte differentiation;GO:0032466|negative regulation of cytokinesis;GO:0000122|negative regulation of transcription from RNA polymerase II promoter;GO:0001890|placenta development;GO:0032877|positive regulation of DNA endoreduplication;GO…	GO:0005634|nucleus;GO:0005667|transcription factor complex;	GO:0001047|core promoter binding;GO:0003677|DNA binding;GO:0042803|protein homodimerization activity;GO:0000978|RNA polymerase II core promoter proximal region sequence-specific DNA binding;GO:0003714|transcription corepressor activity;GO:0003700|transcription factor activity, sequence-specific DNA binding;GO:0001078|transcriptional repressor activity, RNA polymerase II core promoter proximal reg…	K09391	E2F7_8; transcription factor E2F7/8
Mki67	Proliferation marker protein Ki-67	0.52254	-0.936388	1.02702e-12	1.74305e-10	GO:0031100|organ regeneration;GO:0008283|cell proliferation;GO:0034605|cellular response to heat;GO:1990705|cholangiocyte proliferation;GO:0006259|DNA metabolic process;GO:0072574|hepatocyte proliferation;GO:0030212|hyaluronan metabolic process;GO:0007126|meiotic nuclear division;GO:1902275|regulation of chromatin organization;GO:0051983|regulation of chromosome segregation;GO:0007088|regulation …	GO:0000775|chromosome, centromeric region;GO:0000793|condensed chromosome;GO:0005737|cytoplasm;GO:0016020|membrane;GO:0005730|nucleolus;GO:0005634|nucleus;	GO:0005524|ATP binding;GO:0003677|DNA binding;GO:0044822|poly(A) RNA binding;GO:0008022|protein C-terminus binding;	K17582	MKI67; antigen KI-67
Gpx3	Glutathione peroxidase 3	0.52394	-0.932527	1.779e-06	9.51627e-05	GO:0006749|glutathione metabolic process;GO:0042744|hydrogen peroxide catabolic process;GO:0051289|protein homotetramerization;GO:0051412|response to corticosterone;GO:0042493|response to drug;GO:0002238|response to molecule of fungal origin;GO:0014070|response to organic cyclic compound;GO:0010033|response to organic substance;GO:0006979|response to oxidative stress;GO:0010269|response to seleni…	GO:0005615|extracellular space;	GO:0004602|glutathione peroxidase activity;GO:0008430|selenium binding;	K00432	E1.11.1.9; glutathione peroxidase [EC:1.11.1.9]
Tacc3	Transforming acidic coiled-coil-containing protein 3	0.524541	-0.930872	1.77791e-09	1.67636e-07	GO:0030953|astral microtubule organization;GO:0008283|cell proliferation;GO:0021987|cerebral cortex development;GO:0042994|cytoplasmic sequestering of transcription factor;GO:0030097|hemopoiesis;GO:0022027|interkinetic nuclear migration;GO:0000226|microtubule cytoskeleton organization;GO:0022008|neurogenesis;GO:0051726|regulation of cell cycle;GO:0032886|regulation of microtubule-based process;GO…	GO:0005813|centrosome;GO:0005737|cytoplasm;	GO:0019904|protein domain specific binding;	0	0
Gja5	Gap junction alpha-5 protein	0.524927	-0.929811	0.000113506	0.00334233	GO:0001525|angiogenesis;GO:0048844|artery morphogenesis;GO:0060413|atrial septum morphogenesis;GO:0003294|atrial ventricular junction remodeling;GO:0086054|bundle of His cell to Purkinje myocyte communication by electrical coupling;GO:0003161|cardiac conduction system development;GO:0010643|cell communication by chemical coupling;GO:0010644|cell communication by electrical coupling;GO:0035050|emb…	GO:0042995|cell projection;GO:0005922|connexon complex;GO:0005887|integral component of plasma membrane;GO:0014704|intercalated disc;	GO:0071253|connexin binding;GO:0005243|gap junction channel activity;GO:0086077|gap junction channel activity involved in AV node cell-bundle of His cell electrical coupling;GO:0055077|gap junction hemi-channel activity;	K07614	GJA5, CX40; gap junction protein, alpha 5
Mrpl24	39S ribosomal protein L24, mitochondrial	0.525071	-0.929416	1.75698e-10	1.98794e-08	GO:0006412|translation;	GO:0005739|mitochondrion;GO:0005840|ribosome;	GO:0003735|structural constituent of ribosome;	K02895	RP-L24, MRPL24, rplX; large subunit ribosomal protein L24
Bag1	BAG family molecular chaperone regulator 1	0.526131	-0.926506	0.00476818	0.062338	GO:0006915|apoptotic process;GO:0070389|chaperone cofactor-dependent protein refolding;GO:0043066|negative regulation of apoptotic process;GO:2000672|negative regulation of motor neuron apoptotic process;GO:0001933|negative regulation of protein phosphorylation;GO:0030182|neuron differentiation;GO:0043525|positive regulation of neuron apoptotic process;GO:0045944|positive regulation of transcript…	GO:0005737|cytoplasm;GO:0005829|cytosol;GO:0005634|nucleus;	GO:0051219|phosphoprotein binding;	K09555	BAG1; BCL2-associated athanogene 1
Acbd6	Acyl-CoA-binding domain-containing protein 6	0.526253	-0.926171	0.00407656	0.0557957	0	GO:0005737|cytoplasm;	GO:0000062|fatty-acyl-CoA binding;GO:0008289|lipid binding;	0	0
Sik1	Serine/threonine-protein kinase SIK1	0.526501	-0.925491	4.51206e-12	6.58092e-10	GO:0043276|anoikis;GO:0055007|cardiac muscle cell differentiation;GO:0007049|cell cycle;GO:0032870|cellular response to hormone stimulus;GO:0043153|entrainment of circadian clock by photoperiod;GO:0035556|intracellular signal transduction;GO:0032792|negative regulation of CREB transcription factor activity;GO:0045721|negative regulation of gluconeogenesis;GO:0000122|negative regulation of transcr…	GO:0005737|cytoplasm;GO:0005829|cytosol;GO:0005634|nucleus;	GO:0071889|14-3-3 protein binding;GO:0005524|ATP binding;GO:0008140|cAMP response element binding protein binding;GO:0042826|histone deacetylase binding;GO:0000287|magnesium ion binding;GO:0019901|protein kinase binding;GO:0004674|protein serine/threonine kinase activity;	K19008	SIK1; serine/threonine-protein kinase SIK1 [EC:2.7.11.1]
Peli2	E3 ubiquitin-protein ligase pellino homolog 2	0.52668	-0.925002	0.000291061	0.00738283	GO:0043410|positive regulation of MAPK cascade;GO:0001934|positive regulation of protein phosphorylation;GO:0016567|protein ubiquitination;GO:0008063|Toll signaling pathway;	GO:0005829|cytosol;GO:0016020|membrane;	GO:0016874|ligase activity;	K11964	PELI; pellino [EC:2.3.2.27]
Rps6ka2	Ribosomal protein S6 kinase alpha-2	0.527176	-0.923643	0.000302266	0.00757451	GO:0002035|brain renin-angiotensin system;GO:0010659|cardiac muscle cell apoptotic process;GO:0071322|cellular response to carbohydrate stimulus;GO:0060047|heart contraction;GO:0007507|heart development;GO:0035556|intracellular signal transduction;GO:0045786|negative regulation of cell cycle;GO:0008285|negative regulation of cell proliferation;GO:0045835|negative regulation of meiotic nuclear div…	GO:0005737|cytoplasm;GO:0031965|nuclear membrane;GO:0005654|nucleoplasm;GO:0005634|nucleus;GO:0005819|spindle;	GO:0005524|ATP binding;GO:0000287|magnesium ion binding;GO:0004672|protein kinase activity;GO:0004674|protein serine/threonine kinase activity;GO:0004712|protein serine/threonine/tyrosine kinase activity;GO:0004711|ribosomal protein S6 kinase activity;	K04373	RPS6KA, RSK2; p90 ribosomal S6 kinase [EC:2.7.11.1]
Dstn	Destrin	0.527316	-0.92326	1.07329e-46	1.33582e-43	GO:0030042|actin filament depolymerization;GO:0030043|actin filament fragmentation;GO:0051014|actin filament severing;GO:0030836|positive regulation of actin filament depolymerization;	GO:0030864|cortical actin cytoskeleton;GO:0005737|cytoplasm;GO:0070062|extracellular exosome;	GO:0051015|actin filament binding;	K10363	DSTN; destrin (actin-depolymerizing factor)
Shcbp1	SHC SH2 domain-binding protein 1	0.527666	-0.922303	2.01586e-06	0.000105418	GO:0008543|fibroblast growth factor receptor signaling pathway;GO:2000177|regulation of neural precursor cell proliferation;	GO:0005737|cytoplasm;GO:0030496|midbody;GO:0005819|spindle;	GO:0042169|SH2 domain binding;	0	0
Mrpl35	39S ribosomal protein L35, mitochondrial	0.528253	-0.920698	0.000301833	0.00757451	GO:0006412|translation;	GO:0005739|mitochondrion;GO:0005840|ribosome;	GO:0003735|structural constituent of ribosome;	K02916	RP-L35, MRPL35, rpmI; large subunit ribosomal protein L35
Sec22c	Vesicle-trafficking protein SEC22c	0.529039	-0.918554	8.50191e-05	0.00265866	GO:0006888|ER to Golgi vesicle-mediated transport;GO:0015031|protein transport;GO:0048280|vesicle fusion with Golgi apparatus;	GO:0005789|endoplasmic reticulum membrane;GO:0016021|integral component of membrane;GO:0031201|SNARE complex;	GO:0005484|SNAP receptor activity;GO:0000149|SNARE binding;	K08520	SEC22A_C; SEC22 vesicle trafficking protein A/C
Fah	Fumarylacetoacetase	0.529595	-0.917039	0.0225749	0.179877	GO:0006527|arginine catabolic process;GO:0006559|L-phenylalanine catabolic process;GO:0006572|tyrosine catabolic process;	GO:0070062|extracellular exosome;	GO:0004334|fumarylacetoacetase activity;GO:0046872|metal ion binding;	K01555	FAH, fahA; fumarylacetoacetase [EC:3.7.1.2]
Agpat2	1-acyl-sn-glycerol-3-phosphate acyltransferase beta	0.529796	-0.916492	2.30396e-10	2.56028e-08	GO:0016024|CDP-diacylglycerol biosynthetic process;GO:0008544|epidermis development;GO:0046474|glycerophospholipid biosynthetic process;GO:0006654|phosphatidic acid biosynthetic process;GO:0008654|phospholipid biosynthetic process;GO:0001819|positive regulation of cytokine production;	GO:0005783|endoplasmic reticulum;GO:0005789|endoplasmic reticulum membrane;GO:0016021|integral component of membrane;	GO:0003841|1-acylglycerol-3-phosphate O-acyltransferase activity;	K13509	AGPAT1_2; lysophosphatidate acyltransferase [EC:2.3.1.51]
Ms4a3	Membrane-spanning 4-domains subfamily A member 3	0.530257	-0.915238	1.68768e-06	9.1591e-05	GO:0051726|regulation of cell cycle;	GO:0005737|cytoplasm;GO:0016021|integral component of membrane;	0	0	0
Gps2	G protein pathway suppressor 2	0.53081	-0.913733	1.23695e-05	0.000504205	GO:0007049|cell cycle;GO:0000188|inactivation of MAPK activity;GO:0007254|JNK cascade;GO:0046329|negative regulation of JNK cascade;GO:0000122|negative regulation of transcription from RNA polymerase II promoter;	GO:0005654|nucleoplasm;GO:0017053|transcriptional repressor complex;	GO:0005095|GTPase inhibitor activity;GO:0003714|transcription corepressor activity;	K15307	GPS2; G protein pathway suppressor 2
Cnnm2	Metal transporter CNNM2	0.530921	-0.91343	0.000148624	0.00420404	GO:0010960|magnesium ion homeostasis;GO:0015693|magnesium ion transport;	GO:0016323|basolateral plasma membrane;GO:0016021|integral component of membrane;GO:0005886|plasma membrane;	GO:0005524|ATP binding;GO:0015095|magnesium ion transmembrane transporter activity;	K16302	CNNM; metal transporter CNNM
Prc1	Protein regulator of cytokinesis 1	0.533007	-0.907773	8.36638e-09	7.23111e-07	GO:0000910|cytokinesis;GO:0001578|microtubule bundle formation;GO:0008284|positive regulation of cell proliferation;	GO:0070938|contractile ring;GO:0005737|cytoplasm;GO:0005874|microtubule;GO:0015630|microtubule cytoskeleton;GO:0030496|midbody;GO:0005654|nucleoplasm;GO:0005634|nucleus;GO:0005886|plasma membrane;GO:0005819|spindle;GO:0000922|spindle pole;	GO:0019894|kinesin binding;GO:0019901|protein kinase binding;	K16732	PRC1; protein regulator of cytokinesis 1
Fam49b	Protein FAM49B	0.533277	-0.907042	0.0283616	0.209945	0	GO:0005929|cilium;GO:0070062|extracellular exosome;GO:0016020|membrane;	0	0	0
Hilpda	Hypoxia-inducible lipid droplet-associated protein	0.534023	-0.905026	0.000170413	0.00473429	GO:0035425|autocrine signaling;GO:0008284|positive regulation of cell proliferation;GO:0001819|positive regulation of cytokine production;GO:0002230|positive regulation of defense response to virus by host;GO:0010884|positive regulation of lipid storage;GO:0098792|xenophagy;	GO:0009986|cell surface;GO:0005615|extracellular space;GO:0016021|integral component of membrane;GO:0005811|lipid particle;GO:0030141|secretory granule;	GO:0005102|receptor binding;	0	0
Atp10a	Probable phospholipid-transporting ATPase VA	0.534228	-0.904473	0.00300092	0.04441	0	GO:0005783|endoplasmic reticulum;GO:0005789|endoplasmic reticulum membrane;GO:0016021|integral component of membrane;GO:0005886|plasma membrane;	GO:0005524|ATP binding;GO:0000287|magnesium ion binding;GO:0004012|phospholipid-translocating ATPase activity;	K01530	E3.6.3.1; phospholipid-translocating ATPase [EC:3.6.3.1]
Stil	SCL-interrupting locus protein homolog	0.534569	-0.903552	0.000700989	0.0146877	GO:0051298|centrosome duplication;GO:0060271|cilium morphogenesis;GO:0007368|determination of left/right symmetry;GO:0000578|embryonic axis specification;GO:0033504|floor plate development;GO:0030900|forebrain development;GO:0001947|heart looping;GO:0001701|in utero embryonic development;GO:0007052|mitotic spindle organization;GO:0035264|multicellular organism growth;GO:0043066|negative regulatio…	GO:0005814|centriole;GO:0005813|centrosome;GO:0005737|cytoplasm;GO:0005829|cytosol;	0	K16724	STIL; SCL-interrupting locus protein
Csrp1	Cysteine and glycine-rich protein 1	0.53576	-0.900341	1.71751e-11	2.30678e-09	GO:0030036|actin cytoskeleton organization;GO:0070527|platelet aggregation;	GO:0015629|actin cytoskeleton;GO:0070062|extracellular exosome;GO:0005925|focal adhesion;GO:0005634|nucleus;	GO:0044822|poly(A) RNA binding;GO:0008270|zinc ion binding;	K09377	CSRP; cysteine and glycine-rich protein
Hacd2	Very-long-chain (3R)-3-hydroxyacyl-CoA dehydratase 2	0.536459	-0.898461	3.36728e-05	0.00118165	GO:0030497|fatty acid elongation;GO:0030148|sphingolipid biosynthetic process;GO:0042761|very long-chain fatty acid biosynthetic process;	GO:0005783|endoplasmic reticulum;GO:0030176|integral component of endoplasmic reticulum membrane;	GO:0018812|3-hydroxyacyl-CoA dehydratase activity;GO:0080023|3R-hydroxyacyl-CoA dehydratase activity;GO:0019899|enzyme binding;	K10703	PHS1, PAS2; very-long-chain (3R)-3-hydroxyacyl-CoA dehydratase [EC:4.2.1.134]
Ckap2l	Cytoskeleton-associated protein 2-like	0.53671	-0.897785	8.4e-08	6.1005e-06	0	GO:0005813|centrosome;GO:0005737|cytoplasm;GO:0000922|spindle pole;	0	K16769	CKAP2; cytoskeleton-associated protein 2
Ackr1	Atypical chemokine receptor 1	0.537081	-0.896787	0.0144838	0.134661	GO:0070098|chemokine-mediated signaling pathway;GO:0006954|inflammatory response;GO:0032642|regulation of chemokine production;	GO:0005769|early endosome;GO:0016021|integral component of membrane;GO:0005886|plasma membrane;GO:0055037|recycling endosome;	GO:0019957|C-C chemokine binding;GO:0004930|G-protein coupled receptor activity;GO:0004888|transmembrane signaling receptor activity;	K06574	FY, DARC; Duffy blood group glycoprotein
Spc25	Kinetochore protein Spc25	0.537255	-0.896321	4.61795e-05	0.00155335	GO:0051301|cell division;GO:0007059|chromosome segregation;GO:0007067|mitotic nuclear division;GO:0007052|mitotic spindle organization;	GO:0000777|condensed chromosome kinetochore;GO:0031262|Ndc80 complex;GO:0005634|nucleus;	0	K11550	SPBC25, SPC25; kinetochore protein Spc25, animal type
Gde1	Glycerophosphodiester phosphodiesterase 1	0.537386	-0.89597	2.9371e-12	4.422e-10	GO:0007186|G-protein coupled receptor signaling pathway;GO:0006629|lipid metabolic process;	GO:0030659|cytoplasmic vesicle membrane;GO:0005887|integral component of plasma membrane;	GO:0008889|glycerophosphodiester phosphodiesterase activity;GO:0047395|glycerophosphoinositol glycerophosphodiesterase activity;GO:0046872|metal ion binding;	K19179	GDE1; glycerophosphoinositol glycerophosphodiesterase [EC:3.1.4.44]
Fech	Ferrochelatase, mitochondrial	0.537666	-0.895218	1.52434e-11	2.07721e-09	GO:0008203|cholesterol metabolic process;GO:0009589|detection of UV;GO:0030218|erythrocyte differentiation;GO:0006783|heme biosynthetic process;GO:0055072|iron ion homeostasis;GO:0006779|porphyrin-containing compound biosynthetic process;GO:0046501|protoporphyrinogen IX metabolic process;GO:0010999|regulation of eIF2 alpha phosphorylation by heme;GO:0010468|regulation of gene expression;GO:004698…	GO:0005743|mitochondrial inner membrane;GO:0005739|mitochondrion;	GO:0051537|2 iron, 2 sulfur cluster binding;GO:0004325|ferrochelatase activity;GO:0020037|heme binding;GO:0005506|iron ion binding;GO:0030350|iron-responsive element binding;GO:0046906|tetrapyrrole binding;	0	0
1810011H11Rik	Putative uncharacterized protein C10orf128	0.538757	-0.892295	0.0174702	0.152407	0	GO:0016021|integral component of membrane;	0	0	0
Prkch	Protein kinase C eta type	0.5393	-0.890839	0.00226425	0.0362843	GO:0035556|intracellular signal transduction;GO:0034351|negative regulation of glial cell apoptotic process;GO:0018105|peptidyl-serine phosphorylation;GO:0050861|positive regulation of B cell receptor signaling pathway;GO:0060252|positive regulation of glial cell proliferation;GO:0045618|positive regulation of keratinocyte differentiation;GO:0010744|positive regulation of macrophage derived foam …	GO:0005911|cell-cell junction;GO:0005737|cytoplasm;GO:0005829|cytosol;GO:0070062|extracellular exosome;GO:0005886|plasma membrane;	GO:0005524|ATP binding;GO:0004699|calcium-independent protein kinase C activity;GO:0019899|enzyme binding;GO:0046872|metal ion binding;GO:0004674|protein serine/threonine kinase activity;GO:0017160|Ral GTPase binding;	K18051	PRKCH; novel protein kinase C eta type [EC:2.7.11.13]
Atp6v1g2	V-type proton ATPase subunit G 2	0.540553	-0.887491	0.00787946	0.0877171	0	GO:0030285|integral component of synaptic vesicle membrane;GO:0042470|melanosome;GO:0016471|vacuolar proton-transporting V-type ATPase complex;	GO:0016887|ATPase activity;GO:0008553|hydrogen-exporting ATPase activity, phosphorylative mechanism;	K02152	ATPeV1G, ATP6G; V-type H+-transporting ATPase subunit G
Kif22	Kinesin-like protein KIF22	0.540771	-0.886911	5.40428e-11	6.68163e-09	GO:0006281|DNA repair;GO:0051310|metaphase plate congression;GO:0007018|microtubule-based movement;GO:0007080|mitotic metaphase plate congression;GO:0007062|sister chromatid cohesion;	GO:0000785|chromatin;GO:0005737|cytoplasm;GO:0005925|focal adhesion;GO:0005871|kinesin complex;GO:0005874|microtubule;GO:0072686|mitotic spindle;GO:0005634|nucleus;GO:0005819|spindle;	GO:0005524|ATP binding;GO:0016887|ATPase activity;GO:0003677|DNA binding;GO:0003777|microtubule motor activity;	K10403	KIF22; kinesin family member 22
Kif20a	Kinesin-like protein KIF20A	0.54083	-0.886752	1.29e-07	9.01909e-06	GO:0000920|cell separation after cytokinesis;GO:0000910|cytokinesis;GO:0001578|microtubule bundle formation;GO:0007018|microtubule-based movement;GO:0000281|mitotic cytokinesis;GO:0015031|protein transport;	GO:0005794|Golgi apparatus;GO:0005871|kinesin complex;GO:0005874|microtubule;GO:0030496|midbody;GO:0005819|spindle;	GO:0005524|ATP binding;GO:0016887|ATPase activity;GO:0003777|microtubule motor activity;GO:0019901|protein kinase binding;	K10402	KIF20; kinesin family member 20
Tango6	Transport and Golgi organization protein 6 homolog	0.541049	-0.886169	9.12804e-09	7.81704e-07	0	GO:0016021|integral component of membrane;	0	0	0
Cenpu	Centromere protein U	0.542413	-0.882538	0.00896687	0.0959876	GO:0043009|chordate embryonic development;GO:0006355|regulation of transcription, DNA-templated;GO:0006351|transcription, DNA-templated;	GO:0000777|condensed chromosome kinetochore;GO:0005737|cytoplasm;GO:0005815|microtubule organizing center;GO:0005634|nucleus;	0	K11513	MLF1IP, CENPU; centromere protein U
Kif11	Kinesin-like protein KIF11	0.543057	-0.880824	1.27827e-15	2.84096e-13	GO:0051301|cell division;GO:0007059|chromosome segregation;GO:0007018|microtubule-based movement;GO:0007100|mitotic centrosome separation;GO:0090307|mitotic spindle assembly;GO:0046602|regulation of mitotic centrosome separation;GO:0051225|spindle assembly;GO:0007051|spindle organization;	GO:0005737|cytoplasm;GO:0005871|kinesin complex;GO:0016020|membrane;GO:0005874|microtubule;GO:0072686|mitotic spindle;GO:0005819|spindle;GO:0005876|spindle microtubule;GO:0000922|spindle pole;	GO:0005524|ATP binding;GO:0008574|ATP-dependent microtubule motor activity, plus-end-directed;GO:0032403|protein complex binding;GO:0019901|protein kinase binding;	K10398	KIF11, EG5; kinesin family member 11
Stab2	Stabilin-2	0.543122	-0.880652	7.46482e-06	0.000329458	GO:0007155|cell adhesion;GO:0042742|defense response to bacterium;GO:0006897|endocytosis;GO:0030193|regulation of blood coagulation;GO:0010468|regulation of gene expression;	GO:0005737|cytoplasm;GO:0009897|external side of plasma membrane;GO:0005887|integral component of plasma membrane;	GO:0005509|calcium ion binding;GO:0005540|hyaluronic acid binding;GO:0030169|low-density lipoprotein particle binding;GO:0005041|low-density lipoprotein receptor activity;GO:0005044|scavenger receptor activity;	K19013	STAB2, HARE; stabilin-2
Tagap1	T-cell activation GTPase-activating protein 1	0.543737	-0.87902	0.00419	0.0566013	GO:0035524|proline transmembrane transport;	GO:0005887|integral component of plasma membrane;	GO:0015193|L-proline transmembrane transporter activity;GO:0005328|neurotransmitter:sodium symporter activity;	0	0
H2-Eb2	H-2 class II histocompatibility antigen, I-A beta chain	0.54463	-0.876652	0.011959	0.117879	GO:0019886|antigen processing and presentation of exogenous peptide antigen via MHC class II;GO:0034341|response to interferon-gamma;	GO:0070062|extracellular exosome;GO:0016021|integral component of membrane;GO:0031902|late endosome membrane;GO:0005765|lysosomal membrane;GO:0042613|MHC class II protein complex;	0	0	0
Dmwd	Dystrophia myotonica WD repeat-containing protein	0.544791	-0.876225	0.00669576	0.0789659	GO:0016579|protein deubiquitination;	0	0	0	0
E130309D02Rik	Uncharacterized protein C7orf26 homolog	0.546687	-0.871212	0.0199168	0.165698	GO:0006486|protein glycosylation;GO:0006493|protein O-linked glycosylation;GO:0019276|UDP-N-acetylgalactosamine metabolic process;	GO:0005783|endoplasmic reticulum;GO:0000139|Golgi membrane;GO:0016021|integral component of membrane;	GO:0008376|acetylgalactosaminyltransferase activity;GO:0008375|acetylglucosaminyltransferase activity;GO:0008378|galactosyltransferase activity;	0	0
Bdh1	D-beta-hydroxybutyrate dehydrogenase, mitochondrial	0.547151	-0.869989	0.00700656	0.0806446	0	GO:0005737|cytoplasm;GO:0005743|mitochondrial inner membrane;GO:0005759|mitochondrial matrix;GO:0005739|mitochondrion;GO:0005654|nucleoplasm;	GO:0003858|3-hydroxybutyrate dehydrogenase activity;	K00019	E1.1.1.30, bdh; 3-hydroxybutyrate dehydrogenase [EC:1.1.1.30]
Nos1ap	Carboxyl-terminal PDZ ligand of neuronal nitric oxide synthase protein	0.548615	-0.866134	0.000172435	0.00477021	GO:1901215|negative regulation of neuron death;GO:0031102|neuron projection regeneration;GO:0007269|neurotransmitter secretion;GO:2000170|positive regulation of peptidyl-cysteine S-nitrosylation;GO:0042981|regulation of apoptotic process;GO:1902514|regulation of generation of L-type calcium current;GO:0098901|regulation of cardiac muscle cell action potential;GO:1901841|regulation of high voltage…	GO:0005737|cytoplasm;GO:0005829|cytosol;GO:0005634|nucleus;GO:0098793|presynapse;	GO:0050998|nitric-oxide synthase binding;GO:0030165|PDZ domain binding;GO:0002020|protease binding;	K16513	NOS1AP, CAPON; carboxyl-terminal PDZ ligand of neuronal nitric oxide synthase protein
Melk	Maternal embryonic leucine zipper kinase	0.549047	-0.864999	0.00960527	0.100723	GO:0006915|apoptotic process;GO:0007049|cell cycle;GO:0008283|cell proliferation;GO:0030097|hemopoiesis;GO:0008631|intrinsic apoptotic signaling pathway in response to oxidative stress;GO:0061351|neural precursor cell proliferation;GO:0018108|peptidyl-tyrosine phosphorylation;GO:0043065|positive regulation of apoptotic process;GO:0046777|protein autophosphorylation;	GO:0005938|cell cortex;GO:0005737|cytoplasm;GO:0016020|membrane;GO:0005634|nucleus;GO:0005886|plasma membrane;	GO:0005524|ATP binding;GO:0005509|calcium ion binding;GO:0008289|lipid binding;GO:0004715|non-membrane spanning protein tyrosine kinase activity;GO:0004672|protein kinase activity;GO:0004674|protein serine/threonine kinase activity;	K08799	MELK; maternal embryonic leucine zipper kinase [EC:2.7.11.1]
Nuf2	Kinetochore protein Nuf2	0.54906	-0.864964	5.61323e-08	4.2599e-06	GO:0008608|attachment of spindle microtubules to kinetochore;GO:0051301|cell division;GO:0007067|mitotic nuclear division;	GO:0000777|condensed chromosome kinetochore;GO:0000776|kinetochore;GO:0016020|membrane;GO:0031262|Ndc80 complex;GO:0005634|nucleus;	0	K11548	NUF2, CDCA1; kinetochore protein Nuf2
Kdm8	Lysine-specific demethylase 8	0.549142	-0.864749	0.0118696	0.117419	GO:0000086|G2/M transition of mitotic cell cycle;GO:0070544|histone H3-K36 demethylation;GO:0045893|positive regulation of transcription, DNA-templated;GO:0006351|transcription, DNA-templated;	GO:0005634|nucleus;	GO:0003682|chromatin binding;GO:0051864|histone demethylase activity (H3-K36 specific);GO:0046872|metal ion binding;	K10277	KDM8, JMJD5; lysine-specific demethylase 8 [EC:1.14.11.27]
Borcs6	BLOC-1-related complex subunit 6	0.550539	-0.861084	0.0146935	0.135854	GO:0032418|lysosome localization;	GO:0005765|lysosomal membrane;GO:0043234|protein complex;	0	0	0
Klf5	Krueppel-like factor 5	0.551341	-0.858983	0.00137079	0.0247258	GO:0001525|angiogenesis;GO:0071407|cellular response to organic cyclic compound;GO:1901653|cellular response to peptide;GO:0060576|intestinal epithelial cell development;GO:0030033|microvillus assembly;GO:0000122|negative regulation of transcription from RNA polymerase II promoter;GO:0008284|positive regulation of cell proliferation;GO:0045600|positive regulation of fat cell differentiation;GO:00…	GO:0005737|cytoplasm;GO:0005794|Golgi apparatus;GO:0043231|intracellular membrane-bounded organelle;GO:0005654|nucleoplasm;GO:0005634|nucleus;GO:0005886|plasma membrane;	GO:0003677|DNA binding;GO:0046872|metal ion binding;GO:0000978|RNA polymerase II core promoter proximal region sequence-specific DNA binding;GO:0003700|transcription factor activity, sequence-specific DNA binding;GO:0001077|transcriptional activator activity, RNA polymerase II core promoter proximal region sequence-specific binding;	K09206	KLF5; krueppel-like factor 5
Siah1b	E3 ubiquitin-protein ligase SIAH1B	0.551343	-0.858977	0.00377011	0.0523692	GO:0006915|apoptotic process;GO:0007275|multicellular organismal development;GO:0051402|neuron apoptotic process;GO:0043161|proteasome-mediated ubiquitin-dependent protein catabolic process;GO:0042787|protein ubiquitination involved in ubiquitin-dependent protein catabolic process;	GO:0005737|cytoplasm;GO:0005829|cytosol;GO:0005634|nucleus;	GO:0016874|ligase activity;GO:0061630|ubiquitin protein ligase activity;GO:0004842|ubiquitin-protein transferase activity;GO:0008270|zinc ion binding;	K04506	SIAH1; E3 ubiquitin-protein ligase SIAH1 [EC:2.3.2.27]
Gins3	DNA replication complex GINS protein PSF3	0.552097	-0.857006	0.00194477	0.0324458	GO:0006260|DNA replication;	GO:0005654|nucleoplasm;	0	K10734	GINS3; GINS complex subunit 3
Phf20l1	PHD finger protein 20-like protein 1	0.552304	-0.856467	0.0276648	0.206181	GO:0006355|regulation of transcription, DNA-templated;	GO:0005634|nucleus;	GO:0046872|metal ion binding;	K18402	PHF20; PHD finger protein 20
Ccnf	Cyclin-F	0.553794	-0.852578	3.30534e-08	2.63707e-06	GO:0051301|cell division;GO:0007067|mitotic nuclear division;GO:0010826|negative regulation of centrosome duplication;GO:0001890|placenta development;GO:0016567|protein ubiquitination;GO:0000320|re-entry into mitotic cell cycle;GO:0031146|SCF-dependent proteasomal ubiquitin-dependent protein catabolic process;	GO:0005814|centriole;GO:0005634|nucleus;GO:0019005|SCF ubiquitin ligase complex;	0	K10289	CCNF, FBXO1; F-box protein 1 (cyclin F)
Ncam1	Neural cell adhesion molecule 1	0.554025	-0.851978	7.4503e-13	1.28787e-10	GO:0007568|aging;GO:0031100|organ regeneration;GO:0007411|axon guidance;GO:0016338|calcium-independent cell-cell adhesion via plasma membrane cell-adhesion molecules;GO:0007155|cell adhesion;GO:0071241|cellular response to inorganic substance;GO:0071219|cellular response to molecule of bacterial origin;GO:0007611|learning or memory;GO:0033555|multicellular organismal response to stress;GO:0060548…	GO:0030426|growth cone;GO:0016021|integral component of membrane;GO:0043025|neuronal cell body;GO:0005886|plasma membrane;	GO:0008092|cytoskeletal protein binding;GO:0005104|fibroblast growth factor receptor binding;GO:0008201|heparin binding;GO:0030275|LRR domain binding;GO:0019902|phosphatase binding;	K06491	NCAM; neural cell adhesion molecule
Ppp2r5e	Serine/threonine-protein phosphatase 2A 56 kDa regulatory subunit epsilon isoform (Fragment)	0.554064	-0.851876	0.00772383	0.0863499	GO:0007165|signal transduction;	GO:0005737|cytoplasm;GO:0000159|protein phosphatase type 2A complex;	GO:0008601|protein phosphatase type 2A regulator activity;	K11584	PPP2R5; serine/threonine-protein phosphatase 2A regulatory subunit B'
Vcam1	Vascular cell adhesion protein 1	0.554423	-0.850941	4.98959e-14	1.00162e-11	GO:0009308|amine metabolic process;GO:0035584|calcium-mediated signaling using intracellular calcium source;GO:0007155|cell adhesion;GO:0007160|cell-matrix adhesion;GO:0071333|cellular response to glucose stimulus;GO:0060710|chorio-allantoic fusion;GO:0060669|embryonic placenta morphogenesis;GO:0007507|heart development;GO:0007157|heterophilic cell-cell adhesion via plasma membrane cell adhesion …	GO:0071065|alpha9-beta1 integrin-vascular cell adhesion molecule-1 complex;GO:0031225|anchored component of membrane;GO:0045177|apical part of cell;GO:0071944|cell periphery;GO:0009986|cell surface;GO:0005769|early endosome;GO:0005783|endoplasmic reticulum;GO:0009897|external side of plasma membrane;GO:0070062|extracellular exosome;GO:0005615|extracellular space;GO:0030175|filopodium;GO:0005794|G…	GO:0050839|cell adhesion molecule binding;GO:0005178|integrin binding;GO:0008131|primary amine oxidase activity;	K06527	VCAM1; vascular cell adhesion molecule 1
Mpzl1	Myelin protein zero-like protein 1	0.554652	-0.850347	8.05335e-05	0.00253111	GO:0007165|signal transduction;	GO:0009986|cell surface;GO:0005925|focal adhesion;GO:0005887|integral component of plasma membrane;	0	K06770	MPZ; myelin protein zero
Rhob	Rho-related GTP-binding protein RhoB	0.554877	-0.84976	0.0079476	0.0882652	GO:0001525|angiogenesis;GO:0006915|apoptotic process;GO:0007155|cell adhesion;GO:0030154|cell differentiation;GO:0070301|cellular response to hydrogen peroxide;GO:0071479|cellular response to ionizing radiation;GO:0000910|cytokinesis;GO:0008333|endosome to lysosome transport;GO:0061154|endothelial tube morphogenesis;GO:0006886|intracellular protein transport;GO:0045786|negative regulation of cell…	GO:0032154|cleavage furrow;GO:0005829|cytosol;GO:0005769|early endosome;GO:0010008|endosome membrane;GO:0070062|extracellular exosome;GO:0005925|focal adhesion;GO:0031902|late endosome membrane;GO:0016020|membrane;GO:0005634|nucleus;GO:0005886|plasma membrane;	GO:0019003|GDP binding;GO:0005525|GTP binding;	K07856	RHOB; Ras homolog gene family, member B
Cenpn	Centromere protein N	0.555994	-0.846858	0.00143852	0.0256502	GO:0034508|centromere complex assembly;GO:0007059|chromosome segregation;GO:0007067|mitotic nuclear division;	GO:0000777|condensed chromosome kinetochore;GO:0005634|nucleus;	0	K11506	CENPN; centromere protein N
Baiap3	BAI1-associated protein 3	0.556285	-0.846103	0.000269189	0.00688422	GO:0007186|G-protein coupled receptor signaling pathway;	0	0	K15621	BAIAP3; BAI1-associated protein 3
Cep85l	Centrosomal protein of 85 kDa-like	0.557029	-0.844175	0.000298809	0.00751815	0	GO:0005813|centrosome;GO:0005737|cytoplasm;	0	K16766	CEP85; centrosomal protein CEP85
Rrm2	Ribonucleoside-diphosphate reductase subunit M2	0.55868	-0.839907	2.74715e-06	0.000134965	GO:0009186|deoxyribonucleoside diphosphate metabolic process;GO:0009263|deoxyribonucleotide biosynthetic process;GO:0009262|deoxyribonucleotide metabolic process;GO:0006260|DNA replication;GO:0051290|protein heterotetramerization;GO:0051259|protein oligomerization;	GO:0005737|cytoplasm;GO:0005634|nucleus;GO:0005971|ribonucleoside-diphosphate reductase complex;	GO:0046872|metal ion binding;GO:0004748|ribonucleoside-diphosphate reductase activity, thioredoxin disulfide as acceptor;	K10808	RRM2; ribonucleoside-diphosphate reductase subunit M2 [EC:1.17.4.1]
Krt83	Keratin, type II cuticular Hb1	0.559232	-0.838482	1.28793e-12	2.12782e-10	0	GO:0005615|extracellular space;GO:0045095|keratin filament;	GO:0005198|structural molecule activity;	K07605	KRT2; type II keratin, basic
Slc15a2	Solute carrier family 15 member 2	0.56087	-0.834261	0.00277389	0.042068	GO:0006857|oligopeptide transport;GO:0015031|protein transport;	GO:0070062|extracellular exosome;GO:0005887|integral component of plasma membrane;GO:0016020|membrane;	GO:0015334|high-affinity oligopeptide transporter activity;GO:0015293|symporter activity;	0	0
Elane	Neutrophil elastase	0.561748	-0.832004	1.11701e-21	4.1707e-19	GO:0002438|acute inflammatory response to antigenic stimulus;GO:0042742|defense response to bacterium;GO:0050832|defense response to fungus;GO:0050900|leukocyte migration;GO:0002523|leukocyte migration involved in inflammatory response;GO:0045079|negative regulation of chemokine biosynthetic process;GO:0044130|negative regulation of growth of symbiont in host;GO:0045415|negative regulation of int…	GO:0009986|cell surface;GO:0005737|cytoplasm;GO:0070062|extracellular exosome;GO:0005615|extracellular space;GO:0030141|secretory granule;GO:0017053|transcriptional repressor complex;	GO:0019955|cytokine binding;GO:0004175|endopeptidase activity;GO:0008201|heparin binding;GO:0008233|peptidase activity;GO:0002020|protease binding;GO:0001106|RNA polymerase II transcription corepressor activity;GO:0004252|serine-type endopeptidase activity;	K01327	ELANE; leukocyte elastase [EC:3.4.21.37]
Mmrn2	Multimerin-2	0.561893	-0.831634	0.00978941	0.101872	GO:0001525|angiogenesis;GO:0090051|negative regulation of cell migration involved in sprouting angiogenesis;GO:0030948|negative regulation of vascular endothelial growth factor receptor signaling pathway;	GO:0005604|basement membrane;GO:0070062|extracellular exosome;GO:0031012|extracellular matrix;GO:0005615|extracellular space;	0	0	0
Proser1	Proline and serine-rich protein 1	0.562186	-0.830881	0.0228377	0.181351	GO:0006974|cellular response to DNA damage stimulus;GO:0006302|double-strand break repair;GO:0010390|histone monoubiquitination;	GO:0005737|cytoplasm;GO:0005654|nucleoplasm;GO:0005634|nucleus;	GO:0042393|histone binding;GO:0016874|ligase activity;GO:0004842|ubiquitin-protein transferase activity;GO:0008270|zinc ion binding;	0	0
Slc6a12	Sodium- and chloride-dependent betaine transporter	0.562236	-0.830753	4.47167e-05	0.00150961	GO:0007268|synaptic transmission;GO:0015812|gamma-aminobutyric acid transport;GO:0006836|neurotransmitter transport;	GO:0005887|integral component of plasma membrane;GO:0043005|neuron projection;	GO:0005332|gamma-aminobutyric acid:sodium symporter activity;GO:0005328|neurotransmitter:sodium symporter activity;	0	0
Cenpe	Centromere-associated protein E	0.562584	-0.82986	1.02694e-06	5.88095e-05	GO:0051315|attachment of mitotic spindle microtubules to kinetochore;GO:0008608|attachment of spindle microtubules to kinetochore;GO:0051301|cell division;GO:0007059|chromosome segregation;GO:0045184|establishment of protein localization;GO:0051310|metaphase plate congression;GO:0007018|microtubule-based movement;GO:0000278|mitotic cell cycle;GO:0007080|mitotic metaphase plate congression;GO:0007…	GO:0005694|chromosome;GO:0000775|chromosome, centromeric region;GO:0000940|condensed chromosome outer kinetochore;GO:0000779|condensed chromosome, centromeric region;GO:0000778|condensed nuclear chromosome kinetochore;GO:0005737|cytoplasm;GO:0005871|kinesin complex;GO:0000776|kinetochore;GO:0016020|membrane;GO:0005874|microtubule;GO:0015630|microtubule cytoskeleton;GO:0030496|midbody;GO:1990023|m…	GO:0005524|ATP binding;GO:0016887|ATPase activity;GO:0043515|kinetochore binding;GO:0003777|microtubule motor activity;GO:0019901|protein kinase binding;	K11498	CENPE; centromeric protein E
Hmmr	Hyaluronan mediated motility receptor	0.56264	-0.829717	6.39983e-10	6.56475e-08	0	GO:0009986|cell surface;GO:0005737|cytoplasm;GO:0016020|membrane;	GO:0005540|hyaluronic acid binding;	K06267	HMMR, RHAMM; hyaluronan-mediated motility receptor
Ngp	Neutrophilic granule protein	0.562672	-0.829635	1.84369e-40	1.81157e-37	GO:0006952|defense response;GO:0016525|negative regulation of angiogenesis;GO:1901491|negative regulation of lymphangiogenesis;	GO:0031410|cytoplasmic vesicle;GO:0005615|extracellular space;	GO:0004869|cysteine-type endopeptidase inhibitor activity;	0	0
C330027C09Rik	Protein CIP2A	0.564075	-0.826041	2.23261e-06	0.000114507	GO:2000179|positive regulation of neural precursor cell proliferation;GO:0007283|spermatogenesis;	GO:0005913|cell-cell adherens junction;GO:0005737|cytoplasm;GO:0016021|integral component of membrane;GO:0005886|plasma membrane;	GO:0098641|cadherin binding involved in cell-cell adhesion;	0	0
Snrpb2	U2 small nuclear ribonucleoprotein B''	0.564423	-0.825151	0.00958181	0.100666	GO:0000398|mRNA splicing, via spliceosome;GO:0002230|positive regulation of defense response to virus by host;GO:0098792|xenophagy;	GO:0071013|catalytic step 2 spliceosome;GO:0005730|nucleolus;GO:0005654|nucleoplasm;GO:0005681|spliceosomal complex;GO:0005686|U2 snRNP;	GO:0000166|nucleotide binding;GO:0035614|snRNA stem-loop binding;GO:0070990|snRNP binding;	K11094	SNRPB2; U2 small nuclear ribonucleoprotein B''
Fam83d	Protein FAM83D	0.565594	-0.82216	0.0119883	0.11805	GO:0051301|cell division;GO:0016477|cell migration;GO:0008283|cell proliferation;GO:0001837|epithelial to mesenchymal transition;GO:0051310|metaphase plate congression;GO:0007067|mitotic nuclear division;GO:1902808|positive regulation of cell cycle G1/S phase transition;GO:1902480|protein localization to mitotic spindle;GO:0070372|regulation of ERK1 and ERK2 cascade;GO:0042176|regulation of prote…	GO:0005737|cytoplasm;GO:0097431|mitotic spindle pole;	GO:0019894|kinesin binding;GO:0008017|microtubule binding;GO:0019901|protein kinase binding;	K16805	FAM83D, CHICA; protein FAM83D
Cdk16	Cyclin-dependent kinase 16	0.566084	-0.820913	0.0146443	0.135612	GO:0006887|exocytosis;GO:0030252|growth hormone secretion;GO:0031175|neuron projection development;GO:0006468|protein phosphorylation;GO:0061178|regulation of insulin secretion involved in cellular response to glucose stimulus;GO:0007283|spermatogenesis;	GO:0030054|cell junction;GO:0005737|cytoplasm;GO:0031234|extrinsic component of cytoplasmic side of plasma membrane;GO:0015630|microtubule cytoskeleton;GO:0043005|neuron projection;GO:0005886|plasma membrane;GO:0008021|synaptic vesicle;	GO:0005524|ATP binding;GO:0004693|cyclin-dependent protein serine/threonine kinase activity;GO:0004674|protein serine/threonine kinase activity;	K08820	CDK16, PCTK1; cyclin-dependent kinase 16 [EC:2.7.11.22]
Pclaf	PCNA-associated factor	0.566722	-0.819287	4.32436e-11	5.45483e-09	GO:0006974|cellular response to DNA damage stimulus;GO:0051297|centrosome organization;GO:0006260|DNA replication;GO:0051726|regulation of cell cycle;GO:0009411|response to UV;GO:0019985|translesion synthesis;	GO:0005737|cytoplasm;GO:0005634|nucleus;GO:0048471|perinuclear region of cytoplasm;	GO:0003682|chromatin binding;	0	0
Ces2g	Acylcarnitine hydrolase	0.566837	-0.818995	0.000124857	0.00362511	0	GO:0005783|endoplasmic reticulum;GO:0005615|extracellular space;GO:0043231|intracellular membrane-bounded organelle;	GO:0047619|acylcarnitine hydrolase activity;	K03927	CES2; carboxylesterase 2 [EC:3.1.1.1 3.1.1.84 3.1.1.56]
Rpl34	60S ribosomal protein L34	0.567086	-0.81836	3.93758e-08	3.10172e-06	GO:0042254|ribosome biogenesis;GO:0006412|translation;	GO:0022625|cytosolic large ribosomal subunit;	GO:0003723|RNA binding;GO:0003735|structural constituent of ribosome;	K02915	RP-L34e, RPL34; large subunit ribosomal protein L34e
Pram1	PML-RARA-regulated adapter molecule 1	0.567499	-0.81731	0.00276378	0.0419829	GO:0007229|integrin-mediated signaling pathway;GO:0043313|regulation of neutrophil degranulation;	0	GO:0008289|lipid binding;	0	0
Cdc42bpg	Serine/threonine-protein kinase MRCK gamma	0.567983	-0.81608	0.00215978	0.0349704	GO:0031532|actin cytoskeleton reorganization;GO:0035556|intracellular signal transduction;GO:0006468|protein phosphorylation;	GO:0031252|cell leading edge;GO:0005737|cytoplasm;	GO:0005524|ATP binding;GO:0000287|magnesium ion binding;GO:0004674|protein serine/threonine kinase activity;	K16307	CDC42BP; serine/threonine-protein kinase MRCK [EC:2.7.11.1]
Slc16a10	Monocarboxylate transporter 10	0.568643	-0.814404	0.002065	0.033966	GO:0034220|ion transmembrane transport;	GO:0016323|basolateral plasma membrane;GO:0016021|integral component of membrane;GO:0005887|integral component of plasma membrane;	GO:0015173|aromatic amino acid transmembrane transporter activity;GO:0015349|thyroid hormone transmembrane transporter activity;GO:0005215|transporter activity;	K08187	SLC16A10; MFS transporter, MCP family, solute carrier family 16 (monocarboxylic acid transporters), member 10
Zmpste24	CAAX prenyl protease 1 homolog	0.569122	-0.81319	1.14026e-21	4.174e-19	GO:0071586|CAAX-box protein processing;GO:0006998|nuclear envelope organization;GO:0030327|prenylated protein catabolic process;	GO:0005789|endoplasmic reticulum membrane;GO:0070062|extracellular exosome;GO:0016021|integral component of membrane;GO:0016020|membrane;GO:0005637|nuclear inner membrane;	GO:0046872|metal ion binding;GO:0004222|metalloendopeptidase activity;	K06013	STE24; STE24 endopeptidase [EC:3.4.24.84]
Mis18bp1	Mis18-binding protein 1	0.569149	-0.813121	0.000716609	0.0149814	GO:0051301|cell division;GO:0007067|mitotic nuclear division;	GO:0000778|condensed nuclear chromosome kinetochore;	GO:0003677|DNA binding;	0	0
Man1c1	Mannosyl-oligosaccharide 1,2-alpha-mannosidase IC	0.569755	-0.811585	0.00255909	0.0394514	GO:1904381|Golgi apparatus mannose trimming;GO:0006491|N-glycan processing;GO:0006487|protein N-linked glycosylation;	GO:0005783|endoplasmic reticulum;GO:0070062|extracellular exosome;GO:0000139|Golgi membrane;GO:0030173|integral component of Golgi membrane;	GO:0005509|calcium ion binding;GO:0004571|mannosyl-oligosaccharide 1,2-alpha-mannosidase activity;	K01230	MAN1; mannosyl-oligosaccharide alpha-1,2-mannosidase [EC:3.2.1.113]
E2f7	Transcription factor E2F7	0.569856	-0.811332	0.00125758	0.0231764	GO:0060718|chorionic trophoblast cell differentiation;GO:0030330|DNA damage response, signal transduction by p53 class mediator;GO:0070365|hepatocyte differentiation;GO:0008285|negative regulation of cell proliferation;GO:0032466|negative regulation of cytokinesis;GO:2000134|negative regulation of G1/S transition of mitotic cell cycle;GO:0000122|negative regulation of transcription from RNA polym…	GO:0005634|nucleus;GO:0005667|transcription factor complex;	GO:0001047|core promoter binding;GO:0042802|identical protein binding;GO:0000977|RNA polymerase II regulatory region sequence-specific DNA binding;GO:0003714|transcription corepressor activity;GO:0003700|transcription factor activity, sequence-specific DNA binding;GO:0001227|transcriptional repressor activity, RNA polymerase II transcription regulatory region sequence-specific binding;	K09391	E2F7_8; transcription factor E2F7/8
Thap11	THAP domain-containing protein 11	0.570263	-0.810301	0.000831896	0.0168588	GO:0006355|regulation of transcription, DNA-templated;GO:0006351|transcription, DNA-templated;	GO:0005737|cytoplasm;GO:0045171|intercellular bridge;GO:0005654|nucleoplasm;	GO:0003677|DNA binding;GO:0008270|zinc ion binding;	0	0
Ect2	Protein ECT2	0.570922	-0.808635	9.60042e-05	0.0029382	GO:0090630|activation of GTPase activity;GO:0032147|activation of protein kinase activity;GO:0070830|bicellular tight junction assembly;GO:0000902|cell morphogenesis;GO:0071277|cellular response to calcium ion;GO:0070301|cellular response to hydrogen peroxide;GO:0071479|cellular response to ionizing radiation;GO:0000910|cytokinesis;GO:0035556|intracellular signal transduction;GO:0043065|positive …	GO:0005923|bicellular tight junction;GO:0005911|cell-cell junction;GO:0097149|centralspindlin complex;GO:0032154|cleavage furrow;GO:0005737|cytoplasm;GO:0030496|midbody;GO:0072686|mitotic spindle;GO:0005634|nucleus;	GO:0005096|GTPase activator activity;GO:0042803|protein homodimerization activity;GO:0017048|Rho GTPase binding;GO:0005089|Rho guanyl-nucleotide exchange factor activity;GO:0004871|signal transducer activity;	0	0
Gas6	Growth arrest-specific protein 6	0.57097	-0.808512	0.0133319	0.127507	GO:0032148|activation of protein kinase B activity;GO:0031100|organ regeneration;GO:0043277|apoptotic cell clearance;GO:0035754|B cell chemotaxis;GO:0007596|blood coagulation;GO:0070588|calcium ion transmembrane transport;GO:0031589|cell-substrate adhesion;GO:0035690|cellular response to drug;GO:0071333|cellular response to glucose stimulus;GO:0071363|cellular response to growth factor stimulus;G…	GO:0005737|cytoplasm;GO:0070062|extracellular exosome;GO:0005615|extracellular space;	GO:0060090|binding, bridging;GO:0005509|calcium ion binding;GO:0043027|cysteine-type endopeptidase inhibitor activity involved in apoptotic process;GO:0001786|phosphatidylserine binding;GO:0030296|protein tyrosine kinase activator activity;GO:0048018|receptor agonist activity;GO:0005102|receptor binding;GO:0030971|receptor tyrosine kinase binding;GO:0005245|voltage-gated calcium channel activity;	K05464	GAS6; growth arrest-specific 6
Nhej1	Non-homologous end-joining factor 1	0.57098	-0.808488	0.000135114	0.00386286	GO:0030183|B cell differentiation;GO:0006310|DNA recombination;GO:0006303|double-strand break repair via nonhomologous end joining;GO:0010212|response to ionizing radiation;GO:0030217|T cell differentiation;	GO:0032807|DNA ligase IV complex;GO:0070419|nonhomologous end joining complex;GO:0005634|nucleus;	GO:0045027|DNA end binding;	K10980	NHEJ1, XLF; non-homologous end-joining factor 1
Adssl1	Adenylosuccinate synthetase isozyme 1	0.572444	-0.804793	0.00243866	0.0380387	GO:0044208|'de novo' AMP biosynthetic process;GO:0006167|AMP biosynthetic process;GO:0006531|aspartate metabolic process;GO:0035690|cellular response to drug;GO:0071257|cellular response to electrical stimulus;GO:0006541|glutamine metabolic process;GO:0046040|IMP metabolic process;GO:0006163|purine nucleotide metabolic process;GO:0014850|response to muscle activity;GO:0042594|response to starvati…	GO:0005737|cytoplasm;GO:0016020|membrane;	GO:0004019|adenylosuccinate synthase activity;GO:0005525|GTP binding;GO:0003924|GTPase activity;GO:0000287|magnesium ion binding;	K01939	purA, ADSS; adenylosuccinate synthase [EC:6.3.4.4]
Ypel3	Protein yippee-like 3	0.572659	-0.804251	0.0477913	0.291383	GO:0006915|apoptotic process;GO:2000774|positive regulation of cellular senescence;	GO:0005730|nucleolus;	GO:0046872|metal ion binding;	0	0
Usf2	Upstream stimulatory factor 2	0.573199	-0.802893	0.00833921	0.0909958	GO:0045944|positive regulation of transcription from RNA polymerase II promoter;GO:0006351|transcription, DNA-templated;	GO:0005634|nucleus;	GO:0003690|double-stranded DNA binding;GO:0046982|protein heterodimerization activity;GO:0042803|protein homodimerization activity;GO:0000978|RNA polymerase II core promoter proximal region sequence-specific DNA binding;GO:0043565|sequence-specific DNA binding;GO:0003700|transcription factor activity, sequence-specific DNA binding;	K09106	USF; upstream stimulatory factor
Lpcat4	Lysophospholipid acyltransferase LPCAT4	0.573735	-0.801543	2.35937e-05	0.000867068	GO:0008654|phospholipid biosynthetic process;GO:0006644|phospholipid metabolic process;	GO:0005783|endoplasmic reticulum;GO:0005789|endoplasmic reticulum membrane;GO:0016021|integral component of membrane;GO:0016020|membrane;	GO:0047184|1-acylglycerophosphocholine O-acyltransferase activity;GO:0047166|1-alkenylglycerophosphoethanolamine O-acyltransferase activity;GO:0047192|1-alkylglycerophosphocholine O-acetyltransferase activity;GO:0071617|lysophospholipid acyltransferase activity;	K13512	LPCAT4, AGPAT7; lysophospholipid acyltransferase [EC:2.3.1.23 2.3.1.-]
Osbpl11	Oxysterol-binding protein-related protein 11	0.574218	-0.80033	1.35024e-05	0.000542101	GO:0045444|fat cell differentiation;GO:0006869|lipid transport;GO:0010890|positive regulation of sequestering of triglyceride;	GO:0005794|Golgi apparatus;GO:0031902|late endosome membrane;	GO:0008289|lipid binding;	0	0
Chil3	Chitinase-like protein 3	0.574393	-0.799891	4.95999e-11	6.21463e-09	GO:0006032|chitin catabolic process;GO:0006954|inflammatory response;GO:0000272|polysaccharide catabolic process;	GO:0005737|cytoplasm;GO:0016023|cytoplasmic membrane-bounded vesicle;GO:0005576|extracellular region;GO:0005635|nuclear envelope;GO:0048237|rough endoplasmic reticulum lumen;	GO:0004563|beta-N-acetylhexosaminidase activity;GO:0030246|carbohydrate binding;GO:0008061|chitin binding;	K17524	CHI3L3_4; chitinase 3-like 3/4
Ndc80	Kinetochore protein NDC80 homolog	0.574827	-0.798799	8.657e-06	0.000375855	GO:0051315|attachment of mitotic spindle microtubules to kinetochore;GO:0008608|attachment of spindle microtubules to kinetochore;GO:0051301|cell division;GO:0007059|chromosome segregation;GO:0000132|establishment of mitotic spindle orientation;GO:0051310|metaphase plate congression;GO:0000070|mitotic sister chromatid segregation;GO:0007052|mitotic spindle organization;GO:0090267|positive regulat…	GO:0000775|chromosome, centromeric region;GO:0000777|condensed chromosome kinetochore;GO:0000778|condensed nuclear chromosome kinetochore;GO:0000942|condensed nuclear chromosome outer kinetochore;GO:0000776|kinetochore;GO:0016020|membrane;GO:0031262|Ndc80 complex;GO:0005634|nucleus;	GO:0042802|identical protein binding;GO:0005200|structural constituent of cytoskeleton;	K11547	NDC80, HEC1, TID3; kinetochore protein NDC80
Tpx2	Targeting protein for Xklp2	0.574838	-0.798772	1.19435e-13	2.29869e-11	GO:0032147|activation of protein kinase activity;GO:0006915|apoptotic process;GO:0051301|cell division;GO:0090307|mitotic spindle assembly;GO:0060236|regulation of mitotic spindle organization;GO:0051225|spindle assembly;	GO:0005818|aster;GO:0043203|axon hillock;GO:0005737|cytoplasm;GO:0005874|microtubule;GO:0015630|microtubule cytoskeleton;GO:0005654|nucleoplasm;GO:0005634|nucleus;GO:0005819|spindle;GO:0000922|spindle pole;	GO:0061676|importin-alpha family protein binding;GO:0019901|protein kinase binding;	K16812	TPX2; targeting protein for Xklp2
Lta4h	Leukotriene A-4 hydrolase	0.575208	-0.797844	1.44572e-25	6.58297e-23	GO:0019370|leukotriene biosynthetic process;GO:0043171|peptide catabolic process;	GO:0005737|cytoplasm;	GO:0004177|aminopeptidase activity;GO:0004301|epoxide hydrolase activity;GO:0004463|leukotriene-A4 hydrolase activity;GO:0008237|metallopeptidase activity;GO:0008270|zinc ion binding;	K01254	LTA4H; leukotriene-A4 hydrolase [EC:3.3.2.6]
Hmgn2	Non-histone chromosomal protein HMG-17	0.575417	-0.797319	3.72887e-17	1.0089e-14	GO:0007409|axonogenesis;GO:0032869|cellular response to insulin stimulus;GO:0042384|cilium assembly;GO:0042593|glucose homeostasis;GO:0048210|Golgi vesicle fusion to target membrane;GO:0061024|membrane organization;GO:0046326|positive regulation of glucose import;GO:0072659|protein localization to plasma membrane;GO:0009306|protein secretion;GO:0048169|regulation of long-term neuronal synaptic pl…	GO:0005814|centriole;GO:0036064|ciliary basal body;GO:0097546|ciliary base;GO:0030659|cytoplasmic vesicle membrane;GO:0016023|cytoplasmic membrane-bounded vesicle;GO:0030425|dendrite;GO:0005768|endosome;GO:0070062|extracellular exosome;GO:0043025|neuronal cell body;GO:0031513|nonmotile primary cilium;GO:0005730|nucleolus;GO:0045335|phagocytic vesicle;GO:0030670|phagocytic vesicle membrane;GO:0005…	GO:0019003|GDP binding;GO:0005525|GTP binding;GO:0003924|GTPase activity;GO:0019901|protein kinase binding;	K11300	HMGN2; high-mobility group nucleosome-binding domain-containing protein 2
Usp1	Ubiquitin carboxyl-terminal hydrolase 1	0.576524	-0.794548	0.0176394	0.15331	GO:0006281|DNA repair;GO:0035520|monoubiquitinated protein deubiquitination;GO:0016579|protein deubiquitination;GO:0006282|regulation of DNA repair;GO:0009411|response to UV;GO:0001501|skeletal system development;GO:0006511|ubiquitin-dependent protein catabolic process;	GO:0005634|nucleus;	GO:0004197|cysteine-type endopeptidase activity;GO:0004843|ubiquitin-specific protease activity;	K11832	USP1; ubiquitin carboxyl-terminal hydrolase 1 [EC:3.4.19.12]
Aplnr	Apelin receptor	0.577296	-0.792616	8.67105e-05	0.00268893	GO:0007369|gastrulation;GO:0007507|heart development;GO:0050878|regulation of body fluid levels;	GO:0016021|integral component of membrane;GO:0005886|plasma membrane;	GO:0004930|G-protein coupled receptor activity;	K04174	APLNR; apelin receptor
Map7d1	MAP7 domain-containing protein 1	0.578273	-0.790177	0.00634108	0.0762649	GO:0000226|microtubule cytoskeleton organization;	GO:0005737|cytoplasm;GO:0015630|microtubule cytoskeleton;GO:0005819|spindle;	GO:0005198|structural molecule activity;	K16806	MAP7D1; MAP7 domain-containing protein 1
Adtrp	Androgen-dependent TFPI-regulating protein	0.579089	-0.788142	0.0126143	0.122082	0	GO:0012505|endomembrane system;GO:0016021|integral component of membrane;GO:0005886|plasma membrane;	0	0	0
Gadd45a	Growth arrest and DNA damage-inducible protein GADD45 alpha	0.580021	-0.785823	0.0294527	0.215544	GO:0007050|cell cycle arrest;GO:0006974|cellular response to DNA damage stimulus;	GO:0005634|nucleus;	0	K04402	GADD45; growth arrest and DNA-damage-inducible protein
H2afz	Histone H2A.Z	0.581323	-0.782588	4.76645e-27	2.34171e-24	0	GO:0000786|nucleosome;GO:0005634|nucleus;	GO:0003677|DNA binding;	K11251	H2A; histone H2A
Gm6377	Uncharacterized protein CXorf21 homolog	0.581935	-0.781069	0.0149222	0.137233	GO:0007166|cell surface receptor signaling pathway;GO:0007186|G-protein coupled receptor signaling pathway;GO:0007608|sensory perception of smell;	GO:0016021|integral component of membrane;GO:0005887|integral component of plasma membrane;	GO:0004930|G-protein coupled receptor activity;GO:0004984|olfactory receptor activity;	0	0
Ankrd9	Ankyrin repeat domain-containing protein 9	0.58211	-0.780636	5.3255e-12	7.53196e-10	0	0	GO:0016787|hydrolase activity;	0	0
Ero1l	ERO1-like protein alpha	0.582138	-0.780566	4.42187e-09	3.96884e-07	GO:0019471|4-hydroxyproline metabolic process;GO:0010260|organ senescence;GO:0050873|brown fat cell differentiation;GO:0045454|cell redox homeostasis;GO:0006464|cellular protein modification process;GO:0071456|cellular response to hypoxia;GO:0051085|chaperone mediated protein folding requiring cofactor;GO:0030968|endoplasmic reticulum unfolded protein response;GO:0030198|extracellular matrix orga…	GO:0030425|dendrite;GO:0005783|endoplasmic reticulum;GO:0005789|endoplasmic reticulum membrane;GO:0030176|integral component of endoplasmic reticulum membrane;GO:0016020|membrane;	GO:0016491|oxidoreductase activity;GO:0016671|oxidoreductase activity, acting on a sulfur group of donors, disulfide as acceptor;GO:0003756|protein disulfide isomerase activity;GO:0015035|protein disulfide oxidoreductase activity;	K10950	ERO1L; ERO1-like protein alpha [EC:1.8.4.-]
Agap1	Arf-GAP with GTPase, ANK repeat and PH domain-containing protein 1	0.582286	-0.780201	2.35923e-07	1.56742e-05	GO:0015031|protein transport;GO:0007264|small GTPase mediated signal transduction;	GO:0005829|cytosol;	GO:0005525|GTP binding;GO:0005096|GTPase activator activity;GO:0003924|GTPase activity;GO:0046872|metal ion binding;GO:0005543|phospholipid binding;	K12491	AGAP1_3; Arf-GAP with GTPase, ANK repeat and PH domain-containing protein 1/3
Top2a	DNA topoisomerase 2-alpha	0.583464	-0.777285	6.07375e-19	1.95501e-16	GO:0030263|apoptotic chromosome condensation;GO:0006974|cellular response to DNA damage stimulus;GO:0030261|chromosome condensation;GO:0007059|chromosome segregation;GO:0006266|DNA ligation;GO:0006265|DNA topological change;GO:0006268|DNA unwinding involved in DNA replication;GO:0040016|embryonic cleavage;GO:0002244|hematopoietic progenitor cell differentiation;GO:0044774|mitotic DNA integrity ch…	GO:0005814|centriole;GO:0000793|condensed chromosome;GO:0009330|DNA topoisomerase complex (ATP-hydrolyzing);GO:0000228|nuclear chromosome;GO:0005730|nucleolus;GO:0005654|nucleoplasm;GO:0005634|nucleus;GO:0043234|protein complex;	GO:0005524|ATP binding;GO:0003682|chromatin binding;GO:0003677|DNA binding;GO:0008301|DNA binding, bending;GO:0003918|DNA topoisomerase type II (ATP-hydrolyzing) activity;GO:0008094|DNA-dependent ATPase activity;GO:0008144|drug binding;GO:0019899|enzyme binding;GO:0042826|histone deacetylase binding;GO:0000287|magnesium ion binding;GO:0044822|poly(A) RNA binding;GO:0008022|protein C-terminus bind…	K03164	TOP2; DNA topoisomerase II [EC:5.99.1.3]
Kif15	Kinesin-like protein KIF15	0.583706	-0.776687	0.000416986	0.0097921	GO:0007018|microtubule-based movement;	GO:0005737|cytoplasm;GO:0005871|kinesin complex;GO:0016020|membrane;GO:0005874|microtubule;GO:0005819|spindle;	GO:0005524|ATP binding;GO:0016887|ATPase activity;GO:0003777|microtubule motor activity;	K10400	KIF15; kinesin family member 15
Btnl9	Butyrophilin-like protein 9	0.584334	-0.775134	0.0229763	0.182142	0	GO:0016021|integral component of membrane;	0	K06712	BTN; butyrophilin
Ltf	Lactotransferrin	0.586031	-0.770951	6.13347e-26	2.86264e-23	GO:0019731|antibacterial humoral response;GO:0019732|antifungal humoral response;GO:0060349|bone morphogenesis;GO:0002227|innate immune response in mucosa;GO:0006811|ion transport;GO:0055072|iron ion homeostasis;GO:0044793|negative regulation by host of viral process;GO:0043066|negative regulation of apoptotic process;GO:0032780|negative regulation of ATPase activity;GO:0031665|negative regulatio…	GO:0009986|cell surface;GO:0005737|cytoplasm;GO:0070062|extracellular exosome;GO:0005615|extracellular space;GO:0005634|nucleus;GO:0043234|protein complex;GO:0030141|secretory granule;GO:0042581|specific granule;	GO:0008201|heparin binding;GO:0005506|iron ion binding;GO:0008233|peptidase activity;GO:0043539|protein serine/threonine kinase activator activity;GO:0004252|serine-type endopeptidase activity;	K17283	LTF; lactotransferrin [EC:3.4.21.-]
Troap	Tastin	0.586067	-0.770862	3.67744e-05	0.00127137	GO:0007155|cell adhesion;	GO:0005737|cytoplasm;	0	0	0
Lbp	Lipopolysaccharide-binding protein	0.586254	-0.770403	8.9656e-08	6.4625e-06	GO:0006953|acute-phase response;GO:0071222|cellular response to lipopolysaccharide;GO:0071223|cellular response to lipoteichoic acid;GO:0050829|defense response to Gram-negative bacterium;GO:0050830|defense response to Gram-positive bacterium;GO:0032490|detection of molecule of bacterial origin;GO:0045087|innate immune response;GO:0002232|leukocyte chemotaxis involved in inflammatory response;GO:…	GO:0009986|cell surface;GO:0070062|extracellular exosome;GO:0005615|extracellular space;GO:0016020|membrane;	GO:0001530|lipopolysaccharide binding;GO:0070891|lipoteichoic acid binding;GO:0005102|receptor binding;	K05399	LBP; lipopolysaccharide-binding protein
Fbrsl1	Fibrosin-1-like protein	0.586295	-0.770301	0.0152217	0.138696	0	0	GO:0044822|poly(A) RNA binding;	0	0
Esco2	N-acetyltransferase ESCO2	0.587488	-0.767368	0.00329401	0.0474505	GO:0007049|cell cycle;GO:0007059|chromosome segregation;GO:0006302|double-strand break repair;GO:0002244|hematopoietic progenitor cell differentiation;GO:0034421|post-translational protein acetylation;GO:0071168|protein localization to chromatin;GO:0006275|regulation of DNA replication;	GO:0000785|chromatin;GO:0010369|chromocenter;GO:0005794|Golgi apparatus;GO:0031618|nuclear pericentric heterochromatin;GO:0005634|nucleus;GO:0035861|site of double-strand break;GO:0001741|XY body;	GO:0004468|lysine N-acetyltransferase activity, acting on acetyl phosphate as donor;GO:0046872|metal ion binding;	K11268	ESCO, ECO1; N-acetyltransferase [EC:2.3.1.-]
Cpne2	Copine-2	0.588795	-0.764163	2.87089e-14	5.88973e-12	GO:0071277|cellular response to calcium ion;	GO:0005737|cytoplasm;GO:0070062|extracellular exosome;GO:0005634|nucleus;GO:0005886|plasma membrane;	0	0	0
H2-K1	H-2 class I histocompatibility antigen, alpha chain (Fragment)	0.588834	-0.764067	5.00266e-18	1.41507e-15	GO:0002485|antigen processing and presentation of endogenous peptide antigen via MHC class I via ER pathway, TAP-dependent;GO:0042590|antigen processing and presentation of exogenous peptide antigen via MHC class I;GO:0002479|antigen processing and presentation of exogenous peptide antigen via MHC class I, TAP-dependent;GO:0002474|antigen processing and presentation of peptide antigen via MHC cla…	GO:0009897|external side of plasma membrane;GO:0071556|integral component of lumenal side of endoplasmic reticulum membrane;GO:0042612|MHC class I protein complex;GO:0030670|phagocytic vesicle membrane;	GO:0030881|beta-2-microglobulin binding;GO:0042605|peptide antigen binding;GO:0044822|poly(A) RNA binding;GO:0005102|receptor binding;	K06751	MHC1; major histocompatibility complex, class I
Plscr1	Phospholipid scramblase 1	0.589536	-0.762349	4.07605e-18	1.17071e-15	GO:0006953|acute-phase response;GO:0006915|apoptotic process;GO:0071345|cellular response to cytokine stimulus;GO:0071222|cellular response to lipopolysaccharide;GO:0051607|defense response to virus;GO:0097193|intrinsic apoptotic signaling pathway;GO:0030099|myeloid cell differentiation;GO:0032091|negative regulation of protein binding;GO:0045071|negative regulation of viral genome replication;GO…	GO:0005829|cytosol;GO:0070062|extracellular exosome;GO:0031012|extracellular matrix;GO:0005794|Golgi apparatus;GO:0005887|integral component of plasma membrane;GO:0016020|membrane;GO:0045121|membrane raft;GO:0005730|nucleolus;GO:0005634|nucleus;GO:0005886|plasma membrane;	GO:0005509|calcium ion binding;GO:0042609|CD4 receptor binding;GO:0003677|DNA binding;GO:0019899|enzyme binding;GO:0005154|epidermal growth factor receptor binding;GO:0017128|phospholipid scramblase activity;GO:0017124|SH3 domain binding;GO:0001077|transcriptional activator activity, RNA polymerase II core promoter proximal region sequence-specific binding;	0	0
Wdfy1	WD repeat and FYVE domain-containing protein 1	0.590338	-0.760386	2.50978e-08	2.055e-06	GO:0034141|positive regulation of toll-like receptor 3 signaling pathway;GO:0034145|positive regulation of toll-like receptor 4 signaling pathway;	GO:0005829|cytosol;GO:0005769|early endosome;GO:0005634|nucleus;	GO:0005545|1-phosphatidylinositol binding;GO:0008270|zinc ion binding;	0	0
Qpctl	Glutaminyl-peptide cyclotransferase-like protein	0.590599	-0.759748	1.88224e-06	9.95456e-05	GO:0017186|peptidyl-pyroglutamic acid biosynthetic process, using glutaminyl-peptide cyclotransferase;	GO:0005794|Golgi apparatus;GO:0000139|Golgi membrane;GO:0016021|integral component of membrane;GO:0016020|membrane;	GO:0016603|glutaminyl-peptide cyclotransferase activity;GO:0008270|zinc ion binding;	K00683	QPCT; glutaminyl-peptide cyclotransferase [EC:2.3.2.5]
Brap	BRCA1-associated protein	0.590736	-0.759414	2.54679e-05	0.000925019	GO:0000165|MAPK cascade;GO:0009968|negative regulation of signal transduction;GO:0016567|protein ubiquitination;GO:0007265|Ras protein signal transduction;	GO:0005737|cytoplasm;GO:0031965|nuclear membrane;GO:0000151|ubiquitin ligase complex;	GO:0042802|identical protein binding;GO:0016874|ligase activity;GO:0008139|nuclear localization sequence binding;GO:0000166|nucleotide binding;GO:0043130|ubiquitin binding;GO:0061630|ubiquitin protein ligase activity;GO:0004842|ubiquitin-protein transferase activity;GO:0008270|zinc ion binding;	K10632	BRAP; BRCA1-associated protein [EC:2.3.2.27]
Tomm70a	Mitochondrial import receptor subunit TOM70	0.590891	-0.759036	0.00155078	0.0272356	0	GO:0070062|extracellular exosome;GO:0016021|integral component of membrane;GO:0016020|membrane;GO:0005741|mitochondrial outer membrane;GO:0005739|mitochondrion;	0	K17768	TOM70; mitochondrial import receptor subunit TOM70
Bub1b	Mitotic checkpoint serine/threonine-protein kinase BUB1 beta	0.591416	-0.757755	1.16472e-05	0.000480005	GO:0006915|apoptotic process;GO:0051301|cell division;GO:0007091|metaphase/anaphase transition of mitotic cell cycle;GO:0007094|mitotic spindle assembly checkpoint;GO:0071459|protein localization to chromosome, centromeric region;GO:0034501|protein localization to kinetochore;	GO:0000777|condensed chromosome kinetochore;GO:0000940|condensed chromosome outer kinetochore;GO:0000778|condensed nuclear chromosome kinetochore;GO:0005737|cytoplasm;GO:0000776|kinetochore;GO:0048471|perinuclear region of cytoplasm;	GO:0005524|ATP binding;GO:0004674|protein serine/threonine kinase activity;	K06637	BUB1B, BUBR1, MAD3L; mitotic checkpoint serine/threonine-protein kinase BUB1 beta [EC:2.7.11.1]
Gm8113	Envelope glycoprotein	0.591514	-0.757516	0.00158941	0.0277314	GO:0019064|fusion of virus membrane with host plasma membrane;GO:0019062|virion attachment to host cell;	GO:0020002|host cell plasma membrane;GO:0016021|integral component of membrane;GO:0019031|viral envelope;GO:0055036|virion membrane;	0	0	0
Acpp	Prostatic acid phosphatase	0.591938	-0.756482	1.26517e-06	7.00874e-05	GO:0046085|adenosine metabolic process;GO:0016311|dephosphorylation;GO:0009117|nucleotide metabolic process;GO:0060168|positive regulation of adenosine receptor signaling pathway;GO:0006144|purine nucleobase metabolic process;GO:0051930|regulation of sensory perception of pain;GO:0006772|thiamine metabolic process;	GO:0070062|extracellular exosome;GO:0005615|extracellular space;GO:0030175|filopodium;GO:0016021|integral component of membrane;GO:0005622|intracellular;GO:0005765|lysosomal membrane;GO:0005634|nucleus;GO:0005886|plasma membrane;GO:0012506|vesicle membrane;	GO:0008253|5'-nucleotidase activity;GO:0003993|acid phosphatase activity;GO:0042802|identical protein binding;GO:0052642|lysophosphatidic acid phosphatase activity;GO:0016791|phosphatase activity;GO:0042131|thiamine phosphate phosphatase activity;	K19283	ACPP; prostatic aicd phosphatase [EC:3.1.3.2 3.1.3.5]
Ube2l6	Ubiquitin/ISG15-conjugating enzyme E2 L6	0.591939	-0.756479	2.23139e-10	2.49448e-08	GO:0032020|ISG15-protein conjugation;GO:0019941|modification-dependent protein catabolic process;GO:0016567|protein ubiquitination;	0	GO:0005524|ATP binding;GO:0042296|ISG15 transferase activity;GO:0043130|ubiquitin binding;GO:0019787|ubiquitin-like protein transferase activity;	K04553	UBE2L6, UBCH8; ubiquitin-conjugating enzyme E2 L6 [EC:2.3.2.23]
Arhgef39	Rho guanine nucleotide exchange factor 39	0.592249	-0.755724	0.0230567	0.182569	GO:0030335|positive regulation of cell migration;GO:0035023|regulation of Rho protein signal transduction;	GO:0005886|plasma membrane;	GO:0005089|Rho guanyl-nucleotide exchange factor activity;	0	0
Pafah2	Platelet-activating factor acetylhydrolase 2, cytoplasmic	0.5934	-0.752923	1.76106e-05	0.000686374	GO:0016042|lipid catabolic process;GO:0006629|lipid metabolic process;GO:0043066|negative regulation of apoptotic process;	GO:0005737|cytoplasm;	GO:0003847|1-alkyl-2-acetylglycerophosphocholine esterase activity;GO:0005543|phospholipid binding;	K01062	PAFAH; platelet-activating factor acetylhydrolase [EC:3.1.1.47]
Zbtb10	Zinc finger and BTB domain-containing protein 10	0.593745	-0.752084	0.0174497	0.152371	GO:0006355|regulation of transcription, DNA-templated;GO:0006351|transcription, DNA-templated;	GO:0005654|nucleoplasm;	GO:0003677|DNA binding;GO:0046872|metal ion binding;	K10497	ZBTB10, RINZF; zinc finger and BTB domain-containing protein 10
Bhlhe41	Class E basic helix-loop-helix protein 41	0.593894	-0.751722	0.00820098	0.0899649	GO:0007623|circadian rhythm;GO:0009649|entrainment of circadian clock;GO:0045892|negative regulation of transcription, DNA-templated;GO:0007399|nervous system development;GO:0048168|regulation of neuronal synaptic plasticity;GO:0006351|transcription, DNA-templated;	GO:0005634|nucleus;	GO:0003677|DNA binding;GO:0003714|transcription corepressor activity;	K03730	BHLHB3, DEC2; class B basic helix-loop-helix protein 3
Cd63	CD63 antigen	0.594369	-0.750568	5.96373e-17	1.59053e-14	GO:0007155|cell adhesion;GO:0016477|cell migration;GO:0007160|cell-matrix adhesion;GO:0034613|cellular protein localization;GO:0035646|endosome to melanosome transport;GO:0050931|pigment cell differentiation;GO:0048757|pigment granule maturation;GO:0043473|pigmentation;GO:0045807|positive regulation of endocytosis;GO:2001046|positive regulation of integrin-mediated signaling pathway;GO:0002092|po…	GO:0009986|cell surface;GO:0031904|endosome lumen;GO:0010008|endosome membrane;GO:0070062|extracellular exosome;GO:0005615|extracellular space;GO:0005887|integral component of plasma membrane;GO:0031226|intrinsic component of plasma membrane;GO:0005770|late endosome;GO:0031902|late endosome membrane;GO:0005765|lysosomal membrane;GO:0005764|lysosome;GO:0042470|melanosome;GO:0032585|multivesicular …	0	K06497	CD63, MLA1, TSPAN30; CD63 antigen
H2afx	Histone H2AX	0.594767	-0.749603	6.9545e-08	5.13176e-06	GO:0006974|cellular response to DNA damage stimulus;GO:0071480|cellular response to gamma radiation;GO:0090398|cellular senescence;GO:0021987|cerebral cortex development;GO:0006342|chromatin silencing;GO:0006281|DNA repair;GO:0000724|double-strand break repair via homologous recombination;GO:0051321|meiotic cell cycle;GO:0007283|spermatogenesis;	GO:0000785|chromatin;GO:0005694|chromosome;GO:0000781|chromosome, telomeric region;GO:0000794|condensed nuclear chromosome;GO:0070062|extracellular exosome;GO:0001673|male germ cell nucleus;GO:0000790|nuclear chromatin;GO:0005654|nucleoplasm;GO:0000786|nucleosome;GO:0005634|nucleus;GO:0005657|replication fork;GO:0035861|site of double-strand break;GO:0001741|XY body;	GO:0003684|damaged DNA binding;GO:0019899|enzyme binding;GO:0042393|histone binding;	K11251	H2A; histone H2A
Ncbp2	Nuclear cap-binding protein subunit 2	0.594875	-0.749342	0.00459755	0.0611539	GO:0006370|7-methylguanosine mRNA capping;GO:0031047|gene silencing by RNA;GO:0045292|mRNA cis splicing, via spliceosome;GO:0000398|mRNA splicing, via spliceosome;GO:0051028|mRNA transport;GO:0000184|nuclear-transcribed mRNA catabolic process, nonsense-mediated decay;GO:0046833|positive regulation of RNA export from nucleus;GO:0006417|regulation of translation;GO:0008380|RNA splicing;GO:0006408|s…	GO:0005737|cytoplasm;GO:0005846|nuclear cap binding complex;GO:0005634|nucleus;	GO:0003729|mRNA binding;GO:0000166|nucleotide binding;GO:0000340|RNA 7-methylguanosine cap binding;GO:0017069|snRNA binding;	K12883	NCBP2, CBP20; nuclear cap-binding protein subunit 2
Cdk2ap1	Cyclin-dependent kinase 2-associated protein 1	0.595479	-0.747878	0.0408721	0.265355	GO:0007049|cell cycle;GO:0006261|DNA-dependent DNA replication;GO:0001934|positive regulation of protein phosphorylation;	GO:0005634|nucleus;GO:0048471|perinuclear region of cytoplasm;	GO:0070182|DNA polymerase binding;	0	0
Afap1	Actin filament-associated protein 1	0.59553	-0.747755	5.87119e-06	0.000265398	GO:0051493|regulation of cytoskeleton organization;GO:0009966|regulation of signal transduction;	GO:0005737|cytoplasm;GO:0005856|cytoskeleton;GO:0005925|focal adhesion;	0	K18616	AFAP1; actin filament associated protein 1
Lamp1	Lysosome-associated membrane glycoprotein 1	0.596004	-0.746607	0.0395258	0.261206	GO:0048102|autophagic cell death;GO:0006914|autophagy;GO:0072594|establishment of protein localization to organelle;GO:0090160|Golgi to lysosome transport;GO:0008626|granzyme-mediated apoptotic signaling pathway;GO:0043323|positive regulation of natural killer cell degranulation;GO:0045954|positive regulation of natural killer cell mediated cytotoxicity;GO:0050821|protein stabilization;GO:1902513…	GO:0097208|alveolar lamellar body;GO:0044754|autolysosome;GO:0009986|cell surface;GO:0044194|cytolytic granule;GO:0005737|cytoplasm;GO:0005829|cytosol;GO:0030425|dendrite;GO:0005768|endosome;GO:0010008|endosome membrane;GO:0009897|external side of plasma membrane;GO:0070062|extracellular exosome;GO:0016021|integral component of membrane;GO:0005770|late endosome;GO:0005764|lysosome;GO:0042470|mela…	GO:0019899|enzyme binding;GO:0019904|protein domain specific binding;	K06528	LAMP1_2, CD107; lysosomal-associated membrane protein 1/2
Sumf1	Sulfatase-modifying factor 1	0.596955	-0.744306	0.0113654	0.11377	0	GO:0005783|endoplasmic reticulum;GO:0005788|endoplasmic reticulum lumen;	GO:0046872|metal ion binding;GO:0016491|oxidoreductase activity;GO:0042803|protein homodimerization activity;	K13444	SUMF1, FGE; sulfatase modifying factor 1
Cd209f	CD209 antigen	0.597445	-0.743122	0.0366913	0.248906	0	0	GO:0005537|mannose binding;GO:0046872|metal ion binding;	K06563	CD209; CD209 antigen
Atxn1l	Ataxin-1-like	0.598481	-0.740624	0.000419117	0.00981744	GO:0030198|extracellular matrix organization;GO:0048286|lung alveolus development;GO:0000122|negative regulation of transcription from RNA polymerase II promoter;GO:1902035|positive regulation of hematopoietic stem cell proliferation;GO:0006351|transcription, DNA-templated;	GO:0030425|dendrite;GO:0005730|nucleolus;GO:0005654|nucleoplasm;GO:0005634|nucleus;	GO:0003677|DNA binding;GO:0003723|RNA binding;	0	0
Serpinb1a	Leukocyte elastase inhibitor A	0.600746	-0.735172	1.41682e-35	1.10211e-32	GO:0042176|regulation of protein catabolic process;	GO:0005737|cytoplasm;GO:0070062|extracellular exosome;GO:0005615|extracellular space;GO:0016020|membrane;	GO:0004867|serine-type endopeptidase inhibitor activity;	K13963	SERPINB; serpin B
D630023F18Rik	Uncharacterized protein C2orf80 homolog	0.601228	-0.734015	0.0397955	0.262148	GO:0007165|signal transduction;	GO:0016021|integral component of membrane;GO:0005886|plasma membrane;	GO:0004930|G-protein coupled receptor activity;GO:0004984|olfactory receptor activity;	0	0
Tatdn2	Putative deoxyribonuclease TATDN2	0.601456	-0.733468	0.0391281	0.259404	GO:0006308|DNA catabolic process;GO:0036498|IRE1-mediated unfolded protein response;	GO:0005737|cytoplasm;GO:0005654|nucleoplasm;GO:0005634|nucleus;	GO:0004536|deoxyribonuclease activity;GO:0016888|endodeoxyribonuclease activity, producing 5'-phosphomonoesters;GO:0046872|metal ion binding;	K03424	tatD; TatD DNase family protein [EC:3.1.21.-]
Cdadc1	Cytidine and dCMP deaminase domain-containing protein 1	0.601594	-0.733139	3.81027e-11	4.83905e-09	0	0	GO:0016787|hydrolase activity;GO:0008270|zinc ion binding;	0	0
Plk1	Serine/threonine-protein kinase PLK1	0.601789	-0.73267	0.000658463	0.014001	GO:0051297|centrosome organization;GO:0045184|establishment of protein localization;GO:0016321|female meiosis chromosome segregation;GO:0031572|G2 DNA damage checkpoint;GO:0000086|G2/M transition of mitotic cell cycle;GO:0045143|homologous chromosome segregation;GO:0001578|microtubule bundle formation;GO:0000281|mitotic cytokinesis;GO:0007067|mitotic nuclear division;GO:0000070|mitotic sister chr…	GO:0005813|centrosome;GO:0000785|chromatin;GO:0000942|condensed nuclear chromosome outer kinetochore;GO:0000780|condensed nuclear chromosome, centromeric region;GO:0005737|cytoplasm;GO:0000776|kinetochore;GO:0015630|microtubule cytoskeleton;GO:0030496|midbody;GO:0005730|nucleolus;GO:0005634|nucleus;GO:0005819|spindle;GO:0005876|spindle microtubule;GO:0051233|spindle midzone;GO:0000922|spindle pol…	GO:0010997|anaphase-promoting complex binding;GO:0005524|ATP binding;GO:0008017|microtubule binding;GO:0004672|protein kinase activity;GO:0019901|protein kinase binding;GO:0004674|protein serine/threonine kinase activity;	K06631	PLK1; polo-like kinase 1 [EC:2.7.11.21]
Gm10282	Non-histone chromosomal protein HMG-17	0.601869	-0.732479	0.0440297	0.277598	GO:0000122|negative regulation of transcription from RNA polymerase II promoter;GO:0040034|regulation of development, heterochronic;GO:0006357|regulation of transcription from RNA polymerase II promoter;	GO:0000785|chromatin;GO:0005737|cytoplasm;GO:0005634|nucleus;	GO:0003677|DNA binding;	K11300	HMGN2; high-mobility group nucleosome-binding domain-containing protein 2
Hmgb3	High mobility group protein B3	0.603689	-0.728123	2.37842e-05	0.000872257	GO:0032392|DNA geometric change;GO:0045087|innate immune response;GO:0045578|negative regulation of B cell differentiation;GO:0045638|negative regulation of myeloid cell differentiation;GO:0006355|regulation of transcription, DNA-templated;GO:0006351|transcription, DNA-templated;	GO:0005694|chromosome;GO:0005737|cytoplasm;GO:0005634|nucleus;	GO:0003677|DNA binding;GO:0008301|DNA binding, bending;GO:0000400|four-way junction DNA binding;GO:0003723|RNA binding;	K11296	HMGB3; high mobility group protein B3
Ddias	DNA damage-induced apoptosis suppressor protein	0.604721	-0.725659	0.00464771	0.0614863	GO:0006915|apoptotic process;GO:0071345|cellular response to cytokine stimulus;GO:0006974|cellular response to DNA damage stimulus;GO:0071480|cellular response to gamma radiation;GO:0071447|cellular response to hydroperoxide;GO:0034644|cellular response to UV;GO:0030097|hemopoiesis;GO:0071850|mitotic cell cycle arrest;GO:2000270|negative regulation of fibroblast apoptotic process;GO:0007286|sperm…	GO:0005737|cytoplasm;GO:0005634|nucleus;	0	0	0
Mapk1	Mitogen-activated protein kinase 1	0.604879	-0.725282	0.000823634	0.0167499	GO:0006915|apoptotic process;GO:0007049|cell cycle;GO:0018105|peptidyl-serine phosphorylation;GO:0018107|peptidyl-threonine phosphorylation;GO:0031647|regulation of protein stability;GO:0070849|response to epidermal growth factor;	GO:0005737|cytoplasm;GO:0005815|microtubule organizing center;GO:0072686|mitotic spindle;GO:0005634|nucleus;	GO:0005524|ATP binding;GO:0004707|MAP kinase activity;GO:0004674|protein serine/threonine kinase activity;	K04371	MAPK1_3; mitogen-activated protein kinase 1/3 [EC:2.7.11.24]
Vapa	Vesicle-associated membrane protein-associated protein A	0.605271	-0.724346	0.00818989	0.0899572	GO:0008219|cell death;GO:0090114|COPII-coated vesicle budding;GO:0006888|ER to Golgi vesicle-mediated transport;GO:0044828|negative regulation by host of viral genome replication;GO:0031175|neuron projection development;GO:0044829|positive regulation by host of viral genome replication;GO:0044791|positive regulation by host of viral release from host cell;GO:0043123|positive regulation of I-kappa…	GO:0005923|bicellular tight junction;GO:0005913|cell-cell adherens junction;GO:0005783|endoplasmic reticulum;GO:0005789|endoplasmic reticulum membrane;GO:0000139|Golgi membrane;GO:0016021|integral component of membrane;GO:0015630|microtubule cytoskeleton;GO:0031965|nuclear membrane;GO:0048471|perinuclear region of cytoplasm;GO:0005886|plasma membrane;GO:0031982|vesicle;	GO:0098641|cadherin binding involved in cell-cell adhesion;GO:0033149|FFAT motif binding;GO:0008017|microtubule binding;GO:0019904|protein domain specific binding;GO:0046982|protein heterodimerization activity;GO:0004871|signal transducer activity;	K06096	VAPA; vesicle-associated membrane protein-associated protein A
Tnfrsf21	Tumor necrosis factor receptor superfamily member 21	0.60535	-0.72416	5.14618e-11	6.40494e-09	GO:0002250|adaptive immune response;GO:0006915|apoptotic process;GO:0097190|apoptotic signaling pathway;GO:0001783|B cell apoptotic process;GO:0071356|cellular response to tumor necrosis factor;GO:0006959|humoral immune response;GO:0006954|inflammatory response;GO:0042552|myelination;GO:0030889|negative regulation of B cell proliferation;GO:2001180|negative regulation of interleukin-10 secretion;…	GO:0030424|axon;GO:0005887|integral component of plasma membrane;GO:0031226|intrinsic component of plasma membrane;	GO:0005031|tumor necrosis factor-activated receptor activity;	K05157	TNFRSF21, DR6; tumor necrosis factor receptor superfamily member 21
Gnb1	Guanine nucleotide-binding protein G(I)/G(S)/G(T) subunit beta-1	0.605614	-0.723529	9.17335e-17	2.37857e-14	0	0	GO:0004871|signal transducer activity;	K04536	GNB1; guanine nucleotide-binding protein G(I)/G(S)/G(T) subunit beta-1
Manbal	Protein MANBAL	0.60659	-0.721206	0.000129572	0.003733	0	GO:0016021|integral component of membrane;	0	0	0
Rnf125	E3 ubiquitin-protein ligase RNF125	0.606872	-0.720537	0.000376087	0.00903624	GO:0002250|adaptive immune response;GO:0032436|positive regulation of proteasomal ubiquitin-dependent protein catabolic process;GO:0000209|protein polyubiquitination;	GO:0005829|cytosol;GO:0000139|Golgi membrane;GO:0005622|intracellular;GO:0043231|intracellular membrane-bounded organelle;	GO:0036435|K48-linked polyubiquitin binding;GO:0016874|ligase activity;GO:0031624|ubiquitin conjugating enzyme binding;GO:0061630|ubiquitin protein ligase activity;GO:0004842|ubiquitin-protein transferase activity;GO:0008270|zinc ion binding;	K12170	RNF125; E3 ubiquitin-protein ligase RNF125 [EC:2.3.2.27]
Cyb5r4	Cytochrome b5 reductase 4	0.606963	-0.720318	0.00123545	0.0228137	GO:0048468|cell development;GO:0006091|generation of precursor metabolites and energy;GO:0042593|glucose homeostasis;GO:0042168|heme metabolic process;GO:0030073|insulin secretion;GO:0055114|oxidation-reduction process;GO:0046677|response to antibiotic;GO:0006801|superoxide metabolic process;	GO:0005737|cytoplasm;GO:0005783|endoplasmic reticulum;GO:0048471|perinuclear region of cytoplasm;	GO:0004128|cytochrome-b5 reductase activity, acting on NAD(P)H;GO:0071949|FAD binding;GO:0020037|heme binding;GO:0046872|metal ion binding;GO:0016174|NAD(P)H oxidase activity;GO:0016653|oxidoreductase activity, acting on NAD(P)H, heme protein as acceptor;	K00326	E1.6.2.2; cytochrome-b5 reductase [EC:1.6.2.2]
Rnps1	RNA-binding protein with serine-rich domain 1	0.608198	-0.717388	5.29245e-08	4.04685e-06	GO:0006397|mRNA processing;GO:0048025|negative regulation of mRNA splicing, via spliceosome;GO:0000184|nuclear-transcribed mRNA catabolic process, nonsense-mediated decay;GO:0043065|positive regulation of apoptotic process;GO:0000381|regulation of alternative mRNA splicing, via spliceosome;GO:0008380|RNA splicing;	GO:0061574|ASAP complex;GO:0005737|cytoplasm;GO:0016607|nuclear speck;	GO:0000166|nucleotide binding;GO:0003723|RNA binding;	K14325	RNPS1; RNA-binding protein with serine-rich domain 1
BC030867	Uncharacterized protein C17orf53 homolog	0.610074	-0.712943	0.0169455	0.149506	GO:0000122|negative regulation of transcription from RNA polymerase II promoter;GO:0045892|negative regulation of transcription, DNA-templated;GO:0006351|transcription, DNA-templated;GO:0016055|Wnt signaling pathway;	GO:0005634|nucleus;	GO:0003682|chromatin binding;GO:0070491|repressing transcription factor binding;GO:0003714|transcription corepressor activity;GO:0003705|transcription factor activity, RNA polymerase II distal enhancer sequence-specific binding;	0	0
Scn2b	Sodium channel subunit beta-2	0.610321	-0.712361	0.0271239	0.203997	GO:0086002|cardiac muscle cell action potential involved in contraction;GO:0060048|cardiac muscle contraction;GO:0086012|membrane depolarization during cardiac muscle cell action potential;GO:0007399|nervous system development;GO:0060371|regulation of atrial cardiac muscle cell membrane depolarization;GO:0086091|regulation of heart rate by cardiac conduction;GO:2000649|regulation of sodium ion tr…	GO:0001518|voltage-gated sodium channel complex;	GO:0017080|sodium channel regulator activity;GO:0086006|voltage-gated sodium channel activity involved in cardiac muscle cell action potential;	K04846	SCN2B; voltage-gated sodium channel type II beta
Mcur1	Mitochondrial calcium uniporter regulator 1	0.610492	-0.711956	0.00880043	0.0945583	GO:0070509|calcium ion import;GO:0036444|calcium ion transmembrane import into mitochondrion;GO:0006851|mitochondrial calcium ion transport;GO:0051561|positive regulation of mitochondrial calcium ion concentration;	GO:0031305|integral component of mitochondrial inner membrane;	0	0	0
Cep19	Centrosomal protein of 19 kDa	0.611485	-0.709611	1.08201e-12	1.81983e-10	0	GO:0005814|centriole;GO:0005813|centrosome;GO:0036064|ciliary basal body;GO:0000922|spindle pole;	0	K16801	CEP19; centrosomal protein CEP19
Myct1	Myc target protein 1	0.612818	-0.70647	0.0431532	0.274116	0	GO:0016021|integral component of membrane;GO:0031965|nuclear membrane;	0	0	0
Ermp1	Endoplasmic reticulum metallopeptidase 1	0.613291	-0.705357	0.000799626	0.0163686	0	GO:0005789|endoplasmic reticulum membrane;GO:0016021|integral component of membrane;GO:0016020|membrane;	GO:0046872|metal ion binding;GO:0008237|metallopeptidase activity;	0	0
Olr1	Oxidized low-density lipoprotein receptor 1	0.61431	-0.702961	0.00114408	0.0215528	GO:0007155|cell adhesion;GO:0002376|immune system process;GO:0006954|inflammatory response;	GO:0070062|extracellular exosome;GO:0019897|extrinsic component of plasma membrane;GO:0016021|integral component of membrane;GO:0043231|intracellular membrane-bounded organelle;GO:0045121|membrane raft;GO:0005654|nucleoplasm;GO:0005886|plasma membrane;GO:0043235|receptor complex;	GO:0030246|carbohydrate binding;GO:0005041|low-density lipoprotein receptor activity;	K08763	OLR1; oxidised low-density lipoprotein receptor 1
Dbf4	Protein DBF4 homolog A	0.614734	-0.701967	0.0196188	0.164391	GO:0007049|cell cycle;GO:0006260|DNA replication;GO:0007089|traversing start control point of mitotic cell cycle;	GO:0005634|nucleus;	GO:0003676|nucleic acid binding;GO:0004674|protein serine/threonine kinase activity;GO:0008270|zinc ion binding;	K06629	ASK, DBF4; activator of S phase kinase
Acad8	Isobutyryl-CoA dehydrogenase, mitochondrial	0.615648	-0.699822	1.01398e-05	0.000428282	GO:0009083|branched-chain amino acid catabolic process;GO:0033539|fatty acid beta-oxidation using acyl-CoA dehydrogenase;GO:0055088|lipid homeostasis;GO:0006574|valine catabolic process;	GO:0005739|mitochondrion;	GO:0003995|acyl-CoA dehydrogenase activity;GO:0009055|electron carrier activity;GO:0000062|fatty-acyl-CoA binding;GO:0050660|flavin adenine dinucleotide binding;GO:0052890|oxidoreductase activity, acting on the CH-CH group of donors, with a flavin as acceptor;	K11538	ACAD8; isobutyryl-CoA dehydrogenase [EC:1.3.99.-]
Ccno	Cyclin-O	0.616669	-0.697431	0.000751744	0.0155591	GO:0006284|base-excision repair;GO:0007049|cell cycle;GO:0051301|cell division;GO:0042384|cilium assembly;GO:1903251|multi-ciliated epithelial cell differentiation;GO:0042493|response to drug;	GO:0005737|cytoplasm;GO:0005654|nucleoplasm;	GO:0004844|uracil DNA N-glycosylase activity;	K10861	UDG2, CCNO; uracil-DNA glycosylase 2 [EC:3.2.2.-]
Mast2	Microtubule-associated serine/threonine-protein kinase 2	0.616942	-0.696793	0.035017	0.24123	GO:0007010|cytoskeleton organization;GO:0035556|intracellular signal transduction;GO:0018105|peptidyl-serine phosphorylation;GO:0006468|protein phosphorylation;GO:0045075|regulation of interleukin-12 biosynthetic process;GO:0048515|spermatid differentiation;	GO:0005737|cytoplasm;GO:0015630|microtubule cytoskeleton;GO:0005886|plasma membrane;	GO:0005524|ATP binding;GO:0000287|magnesium ion binding;GO:0008017|microtubule binding;GO:0019902|phosphatase binding;GO:0004674|protein serine/threonine kinase activity;	K08789	MAST; microtubule-associated serine/threonine kinase [EC:2.7.11.1]
Tubb5	Tubulin beta-7 chain	0.618314	-0.693589	3.52588e-18	1.04325e-15	GO:0007017|microtubule-based process;	GO:0005737|cytoplasm;GO:0005874|microtubule;	GO:0005525|GTP binding;GO:0003924|GTPase activity;GO:0005200|structural constituent of cytoskeleton;	K07375	TUBB; tubulin beta
Mospd3	Motile sperm domain-containing protein 3	0.619604	-0.690582	0.00179436	0.0304576	GO:0007507|heart development;	GO:0005789|endoplasmic reticulum membrane;GO:0016021|integral component of membrane;	0	0	0
Perp	p53 apoptosis effector related to PMP-22	0.620034	-0.689581	0.00318594	0.0463588	GO:0097202|activation of cysteine-type endopeptidase activity;GO:0097186|amelogenesis;GO:0002934|desmosome organization;GO:0034113|heterotypic cell-cell adhesion;GO:0072332|intrinsic apoptotic signaling pathway by p53 class mediator;GO:0007219|Notch signaling pathway;GO:0045862|positive regulation of proteolysis;	GO:0030054|cell junction;GO:0030057|desmosome;GO:0005794|Golgi apparatus;GO:0005887|integral component of plasma membrane;GO:0005739|mitochondrion;	0	K10136	PERP; TP53 apoptosis effector
Ska3	Spindle and kinetochore-associated protein 3	0.620689	-0.688057	0.00650076	0.077648	GO:0051301|cell division;GO:0007059|chromosome segregation;GO:0007067|mitotic nuclear division;GO:0031110|regulation of microtubule polymerization or depolymerization;	GO:0000940|condensed chromosome outer kinetochore;GO:0005737|cytoplasm;GO:0000776|kinetochore;GO:0005876|spindle microtubule;	0	0	0
Specc1	Cytospin-B	0.62108	-0.68715	1.93012e-05	0.000735375	0	GO:0016020|membrane;GO:0005634|nucleus;	0	0	0
Dnajb4	DnaJ homolog subfamily B member 4	0.621156	-0.686973	0.000211455	0.00565566	GO:0006457|protein folding;	GO:0005737|cytoplasm;GO:0005829|cytosol;GO:0070062|extracellular exosome;GO:0005654|nucleoplasm;GO:0005886|plasma membrane;	GO:0051087|chaperone binding;	K09510	DNAJB4; DnaJ homolog subfamily B member 4
Prdm1	PR domain zinc finger protein 1	0.6215	-0.686174	0.0374522	0.251843	GO:0002250|adaptive immune response;GO:0035904|aorta development;GO:0048844|artery morphogenesis;GO:0003279|cardiac septum development;GO:0045165|cell fate commitment;GO:0060976|coronary vasculature development;GO:0001892|embryonic placenta development;GO:0042462|eye photoreceptor cell development;GO:0007281|germ cell development;GO:0003170|heart valve development;GO:0001701|in utero embryonic de…	GO:0005737|cytoplasm;GO:0005634|nucleus;	GO:0042826|histone deacetylase binding;GO:0046872|metal ion binding;GO:0008168|methyltransferase activity;GO:1990841|promoter-specific chromatin binding;GO:0000978|RNA polymerase II core promoter proximal region sequence-specific DNA binding;GO:0043565|sequence-specific DNA binding;GO:0001078|transcriptional repressor activity, RNA polymerase II core promoter proximal region sequence-specific bin…	0	0
Rgcc	Regulator of cell cycle RGCC	0.621682	-0.685752	2.04101e-05	0.000766673	GO:0071456|cellular response to hypoxia;GO:0006956|complement activation;GO:0072537|fibroblast activation;GO:0000082|G1/S transition of mitotic cell cycle;GO:0071850|mitotic cell cycle arrest;GO:0016525|negative regulation of angiogenesis;GO:0043537|negative regulation of blood vessel endothelial cell migration;GO:0008285|negative regulation of cell proliferation;GO:2000048|negative regulation of…	GO:0005813|centrosome;GO:0005737|cytoplasm;GO:0005634|nucleus;	GO:0030295|protein kinase activator activity;GO:0019901|protein kinase binding;GO:0070412|R-SMAD binding;	0	0
Ppfia1	Liprin-alpha-1	0.622091	-0.684802	0.00312665	0.045626	GO:0007160|cell-matrix adhesion;GO:0014047|glutamate secretion;GO:0090005|negative regulation of establishment of protein localization to plasma membrane;GO:0051497|negative regulation of stress fiber assembly;GO:0007269|neurotransmitter secretion;GO:0007165|signal transduction;	GO:0005737|cytoplasm;GO:0005829|cytosol;GO:0005925|focal adhesion;GO:0048786|presynaptic active zone;	GO:0004871|signal transducer activity;	0	0
Jdp2	Jun dimerization protein 2	0.622766	-0.683239	0.0347956	0.240335	GO:0045599|negative regulation of fat cell differentiation;GO:0000122|negative regulation of transcription from RNA polymerase II promoter;GO:0031065|positive regulation of histone deacetylation;GO:0006351|transcription, DNA-templated;	GO:0005634|nucleus;	GO:0003682|chromatin binding;GO:0003690|double-stranded DNA binding;GO:0046982|protein heterodimerization activity;GO:0000978|RNA polymerase II core promoter proximal region sequence-specific DNA binding;GO:0000982|transcription factor activity, RNA polymerase II core promoter proximal region sequence-specific binding;GO:0003700|transcription factor activity, sequence-specific DNA binding;GO:0001…	K09033	JDP2; jun dimerization protein 2
Ncapg	Condensin complex subunit 3	0.622839	-0.68307	0.00175632	0.0300262	GO:0051301|cell division;GO:0007076|mitotic chromosome condensation;	GO:0015629|actin cytoskeleton;GO:0005813|centrosome;GO:0000796|condensin complex;GO:0005737|cytoplasm;GO:0005829|cytosol;GO:0016020|membrane;GO:0005634|nucleus;	0	K06678	YCG1, CAPG; condensin complex subunit 3
Ada	Adenosine deaminase	0.622985	-0.682732	2.09356e-06	0.000108569	GO:0006154|adenosine catabolic process;GO:0007568|aging;GO:0046061|dATP catabolic process;GO:0006157|deoxyadenosine catabolic process;GO:0048566|embryonic digestive tract development;GO:0002314|germinal center B cell differentiation;GO:0001821|histamine secretion;GO:0046101|hypoxanthine biosynthetic process;GO:0043103|hypoxanthine salvage;GO:0001701|in utero embryonic development;GO:0046103|inosi…	GO:0030054|cell junction;GO:0009986|cell surface;GO:0005737|cytoplasm;GO:0060205|cytoplasmic membrane-bounded vesicle lumen;GO:0005829|cytosol;GO:0032839|dendrite cytoplasm;GO:0009897|external side of plasma membrane;GO:0005615|extracellular space;GO:0005764|lysosome;GO:0016020|membrane;GO:0043025|neuronal cell body;GO:0005886|plasma membrane;	GO:0004000|adenosine deaminase activity;GO:0001883|purine nucleoside binding;GO:0008270|zinc ion binding;	K01488	add, ADA; adenosine deaminase [EC:3.5.4.4]
B230118H07Rik	Uncharacterized protein C11orf74 homolog	0.623405	-0.681759	0.00961421	0.100723	GO:0007250|activation of NF-kappaB-inducing kinase activity;GO:0032147|activation of protein kinase activity;GO:0009887|organ morphogenesis;GO:0019886|antigen processing and presentation of exogenous peptide antigen via MHC class II;GO:0046849|bone remodeling;GO:0045453|bone resorption;GO:0048468|cell development;GO:0006974|cellular response to DNA damage stimulus;GO:0071222|cellular response to …	GO:0035631|CD40 receptor complex;GO:0005938|cell cortex;GO:0005737|cytoplasm;GO:0009898|cytoplasmic side of plasma membrane;GO:0005829|cytosol;GO:0005811|lipid particle;GO:0005739|mitochondrion;GO:0005730|nucleolus;GO:0005634|nucleus;GO:0048471|perinuclear region of cytoplasm;GO:0005886|plasma membrane;GO:0043234|protein complex;	GO:0042826|histone deacetylase binding;GO:0042802|identical protein binding;GO:0016874|ligase activity;GO:0031435|mitogen-activated protein kinase kinase kinase binding;GO:0043422|protein kinase B binding;GO:0019901|protein kinase binding;GO:0047485|protein N-terminus binding;GO:0004871|signal transducer activity;GO:0031996|thioesterase binding;GO:0005164|tumor necrosis factor receptor binding;GO…	0	0
Ramp1	Receptor activity-modifying protein 1	0.623408	-0.681751	3.55834e-07	2.27502e-05	GO:0001525|angiogenesis;GO:0006816|calcium ion transport;GO:0007186|G-protein coupled receptor signaling pathway;GO:0006886|intracellular protein transport;GO:0030819|positive regulation of cAMP biosynthetic process;GO:0060050|positive regulation of protein glycosylation;GO:0072659|protein localization to plasma membrane;GO:0015031|protein transport;GO:0031623|receptor internalization;GO:0008277|…	GO:0009986|cell surface;GO:0005615|extracellular space;GO:0016021|integral component of membrane;GO:0005622|intracellular;GO:0005886|plasma membrane;GO:0043235|receptor complex;	GO:0004948|calcitonin receptor activity;GO:0031716|calcitonin receptor binding;GO:0015026|coreceptor activity;GO:0008565|protein transporter activity;GO:0004872|receptor activity;	K08447	RAMP1; receptor activity modifying protein 1
Smarcd2	SWI/SNF-related matrix-associated actin-dependent regulator of chromatin subfamily D member 2	0.623527	-0.681477	0.000779826	0.0160513	GO:0043044|ATP-dependent chromatin remodeling;GO:0016569|covalent chromatin modification;GO:0006337|nucleosome disassembly;GO:0006355|regulation of transcription, DNA-templated;GO:0006351|transcription, DNA-templated;	GO:0000790|nuclear chromatin;GO:0005654|nucleoplasm;GO:0016514|SWI/SNF complex;	GO:0000978|RNA polymerase II core promoter proximal region sequence-specific DNA binding;GO:0000980|RNA polymerase II distal enhancer sequence-specific DNA binding;	K11650	SMARCD; SWI/SNF-related matrix-associated actin-dependent regulator of chromatin subfamily D
Neil3	Endonuclease 8-like 3	0.62387	-0.680682	2.88628e-06	0.000140689	GO:0006284|base-excision repair;GO:0006289|nucleotide-excision repair;	GO:0005654|nucleoplasm;GO:0005634|nucleus;	GO:0000405|bubble DNA binding;GO:0003684|damaged DNA binding;GO:0019104|DNA N-glycosylase activity;GO:0003906|DNA-(apurinic or apyrimidinic site) lyase activity;GO:0003690|double-stranded DNA binding;GO:0003697|single-stranded DNA binding;GO:0008270|zinc ion binding;	K10569	NEIL3; endonuclease VIII-like 3
Pparg	Peroxisome proliferator-activated receptor gamma	0.624434	-0.67938	0.014989	0.137712	GO:0006919|activation of cysteine-type endopeptidase activity involved in apoptotic process;GO:0050873|brown fat cell differentiation;GO:0045165|cell fate commitment;GO:0048469|cell maturation;GO:0032869|cellular response to insulin stimulus;GO:0071285|cellular response to lithium ion;GO:0071407|cellular response to organic cyclic compound;GO:0002024|diet induced thermogenesis;GO:0030855|epitheli…	GO:0005737|cytoplasm;GO:0005829|cytosol;GO:0005794|Golgi apparatus;GO:0043231|intracellular membrane-bounded organelle;GO:0005654|nucleoplasm;GO:0005634|nucleus;GO:0090575|RNA polymerase II transcription factor complex;	GO:0033613|activating transcription factor binding;GO:0051393|alpha-actinin binding;GO:0050544|arachidonic acid binding;GO:0003682|chromatin binding;GO:0001046|core promoter sequence-specific DNA binding;GO:0003677|DNA binding;GO:0008144|drug binding;GO:0019899|enzyme binding;GO:0042802|identical protein binding;GO:0030374|ligand-dependent nuclear receptor transcription coactivator activity;GO:00…	K08530	NR1C3, PPARG; peroxisome proliferator-activated receptor gamma
Ccdc189	Coiled-coil domain-containing protein 189	0.624883	-0.678342	0.00255774	0.0394514	GO:0031018|endocrine pancreas development;GO:0006357|regulation of transcription from RNA polymerase II promoter;GO:0006351|transcription, DNA-templated;	GO:0005634|nucleus;	GO:0000978|RNA polymerase II core promoter proximal region sequence-specific DNA binding;GO:0003700|transcription factor activity, sequence-specific DNA binding;	0	0
Agtrap	Type-1 angiotensin II receptor-associated protein	0.625147	-0.677734	8.28617e-09	7.19509e-07	GO:0008217|regulation of blood pressure;GO:0001666|response to hypoxia;	GO:0005938|cell cortex;GO:0005737|cytoplasm;GO:0030659|cytoplasmic vesicle membrane;GO:0005789|endoplasmic reticulum membrane;GO:0000139|Golgi membrane;GO:0016021|integral component of membrane;GO:0043231|intracellular membrane-bounded organelle;GO:0005654|nucleoplasm;GO:0005886|plasma membrane;	GO:0004945|angiotensin type II receptor activity;	0	0
App	Amyloid beta A4 protein	0.62527	-0.677448	0.0277276	0.206316	GO:0008344|adult locomotory behavior;GO:1990000|amyloid fibril formation;GO:0019731|antibacterial humoral response;GO:0019732|antifungal humoral response;GO:0008088|axon cargo transport;GO:0016199|axon midline choice point recognition;GO:0007409|axonogenesis;GO:0007155|cell adhesion;GO:0006878|cellular copper ion homeostasis;GO:0009987|cellular process;GO:0071320|cellular response to cAMP;GO:1990…	GO:0045177|apical part of cell;GO:0097449|astrocyte projection;GO:0030424|axon;GO:0009986|cell surface;GO:0005911|cell-cell junction;GO:0035253|ciliary rootlet;GO:0005905|coated pit;GO:0005737|cytoplasm;GO:0031410|cytoplasmic vesicle;GO:0043198|dendritic shaft;GO:0043197|dendritic spine;GO:0005768|endosome;GO:0030134|ER to Golgi transport vesicle;GO:0070062|extracellular exosome;GO:0005615|extrac…	GO:0003677|DNA binding;GO:0019899|enzyme binding;GO:0008201|heparin binding;GO:0042802|identical protein binding;GO:0016504|peptidase activator activity;GO:0051425|PTB domain binding;GO:0005102|receptor binding;GO:0004867|serine-type endopeptidase inhibitor activity;GO:0046914|transition metal ion binding;	K04520	APP; amyloid beta A4 protein
Smc2	Structural maintenance of chromosomes protein 2	0.625747	-0.676349	4.45572e-10	4.78068e-08	GO:0051301|cell division;GO:0051383|kinetochore organization;GO:0010032|meiotic chromosome condensation;GO:0045132|meiotic chromosome segregation;GO:0007076|mitotic chromosome condensation;	GO:0000793|condensed chromosome;GO:0000796|condensin complex;GO:0005737|cytoplasm;GO:0070062|extracellular exosome;GO:0000228|nuclear chromosome;GO:0005730|nucleolus;GO:0005634|nucleus;	GO:0005524|ATP binding;GO:0046982|protein heterodimerization activity;	K06674	SMC2; structural maintenance of chromosome 2
Ptgs1	Prostaglandin G/H synthase 1	0.625859	-0.67609	1.68119e-05	0.000660761	GO:0019371|cyclooxygenase pathway;GO:0006954|inflammatory response;GO:0030216|keratinocyte differentiation;GO:0001516|prostaglandin biosynthetic process;GO:0006693|prostaglandin metabolic process;GO:0008217|regulation of blood pressure;GO:0042127|regulation of cell proliferation;GO:0006979|response to oxidative stress;	GO:0005737|cytoplasm;GO:0005789|endoplasmic reticulum membrane;GO:0070062|extracellular exosome;GO:0005794|Golgi apparatus;GO:0043231|intracellular membrane-bounded organelle;GO:0031090|organelle membrane;GO:0001750|photoreceptor outer segment;	GO:0051213|dioxygenase activity;GO:0020037|heme binding;GO:0046872|metal ion binding;GO:0004601|peroxidase activity;GO:0004666|prostaglandin-endoperoxide synthase activity;	K00509	PTGS1, COX1; prostaglandin-endoperoxide synthase 1 [EC:1.14.99.1]
Slc43a3	Solute carrier family 43 member 3	0.626631	-0.674311	2.62898e-05	0.000950034	GO:0055085|transmembrane transport;	GO:0016021|integral component of membrane;	0	K08230	SLC43A3; MFS transporter, LAT3 family, solute carrier family 43, member 3
Stk11	Serine/threonine-protein kinase STK11	0.627093	-0.673249	0.00140609	0.0252165	GO:0006914|autophagy;GO:0007409|axonogenesis;GO:0007049|cell cycle;GO:0006974|cellular response to DNA damage stimulus;GO:0030010|establishment of cell polarity;GO:0042593|glucose homeostasis;GO:0072332|intrinsic apoptotic signaling pathway by p53 class mediator;GO:0030308|negative regulation of cell growth;GO:0045722|positive regulation of gluconeogenesis;GO:0046777|protein autophosphorylation;G…	GO:0005737|cytoplasm;GO:0005829|cytosol;GO:0016020|membrane;GO:0005739|mitochondrion;GO:0005634|nucleus;GO:0043234|protein complex;	GO:0005524|ATP binding;GO:0046872|metal ion binding;GO:0002039|p53 binding;GO:0032403|protein complex binding;GO:0030295|protein kinase activator activity;GO:0004674|protein serine/threonine kinase activity;	K07298	STK11, LKB1; serine/threonine-protein kinase 11
Tcf3	Transcription factor E2-alpha	0.627921	-0.671346	0.000304462	0.00760909	GO:0002326|B cell lineage commitment;GO:0048468|cell development;GO:0007369|gastrulation;GO:0043966|histone H3 acetylation;GO:0043967|histone H4 acetylation;GO:0033152|immunoglobulin V(D)J recombination;GO:0030098|lymphocyte differentiation;GO:0001779|natural killer cell differentiation;GO:0000122|negative regulation of transcription from RNA polymerase II promoter;GO:0048541|Peyer's patch develo…	GO:0005737|cytoplasm;GO:0000790|nuclear chromatin;GO:0000788|nuclear nucleosome;GO:0005654|nucleoplasm;GO:0005634|nucleus;GO:0043234|protein complex;GO:0090575|RNA polymerase II transcription factor complex;GO:0005667|transcription factor complex;	GO:0043425|bHLH transcription factor binding;GO:0003682|chromatin binding;GO:0003677|DNA binding;GO:0070888|E-box binding;GO:0031435|mitogen-activated protein kinase kinase kinase binding;GO:0046982|protein heterodimerization activity;GO:0042803|protein homodimerization activity;GO:0070491|repressing transcription factor binding;GO:0000978|RNA polymerase II core promoter proximal region sequence-…	K09063	TCF3, E2A; transcription factor E2-alpha
Rnf10	RING finger protein 10	0.628315	-0.67044	0.0300722	0.218111	GO:0010626|negative regulation of Schwann cell proliferation;GO:0031643|positive regulation of myelination;GO:0045944|positive regulation of transcription from RNA polymerase II promoter;GO:0045893|positive regulation of transcription, DNA-templated;GO:0051865|protein autoubiquitination;GO:0006351|transcription, DNA-templated;	GO:0005737|cytoplasm;GO:0005634|nucleus;	GO:0044212|transcription regulatory region DNA binding;GO:0004842|ubiquitin-protein transferase activity;GO:0008270|zinc ion binding;	0	0
Osbpl8	Oxysterol-binding protein-related protein 8	0.628856	-0.669198	0.000250776	0.00652052	GO:0032148|activation of protein kinase B activity;GO:0045444|fat cell differentiation;GO:0030336|negative regulation of cell migration;GO:0010891|negative regulation of sequestering of triglyceride;GO:0015914|phospholipid transport;GO:2001275|positive regulation of glucose import in response to insulin stimulus;GO:0046628|positive regulation of insulin receptor signaling pathway;GO:0051897|posit…	GO:0005789|endoplasmic reticulum membrane;GO:0016021|integral component of membrane;GO:0016020|membrane;GO:0031965|nuclear membrane;	GO:0015485|cholesterol binding;GO:0070273|phosphatidylinositol-4-phosphate binding;GO:0001786|phosphatidylserine binding;GO:0005548|phospholipid transporter activity;	0	0
Nudt7	Peroxisomal coenzyme A diphosphatase NUDT7	0.629005	-0.668857	0.00748466	0.084583	GO:0046356|acetyl-CoA catabolic process;GO:0050873|brown fat cell differentiation;GO:0015938|coenzyme A catabolic process;GO:0009132|nucleoside diphosphate metabolic process;	GO:0005777|peroxisome;	GO:0003986|acetyl-CoA hydrolase activity;GO:0016818|hydrolase activity, acting on acid anhydrides, in phosphorus-containing anhydrides;GO:0000287|magnesium ion binding;GO:0030145|manganese ion binding;GO:0005102|receptor binding;GO:0030515|snoRNA binding;	K17879	NUDT7; peroxisomal coenzyme A diphosphatase NUDT7 [EC:3.6.1.-]
Rflnb	Filamin-interacting protein FAM101B	0.630213	-0.666088	6.94011e-08	5.13176e-06	GO:0030036|actin cytoskeleton organization;GO:0061572|actin filament bundle organization;GO:0001837|epithelial to mesenchymal transition;GO:1900158|negative regulation of bone mineralization involved in bone maturation;GO:0061182|negative regulation of chondrocyte development;GO:0048705|skeletal system morphogenesis;	GO:0015629|actin cytoskeleton;GO:0032432|actin filament bundle;GO:0005737|cytoplasm;	GO:0031005|filamin binding;	0	0
Kcnj8	ATP-sensitive inward rectifier potassium channel 8	0.630264	-0.665973	0.0150817	0.138223	GO:0051607|defense response to virus;GO:0007507|heart development;GO:0001822|kidney development;GO:0010107|potassium ion import;GO:0043330|response to exogenous dsRNA;GO:0032496|response to lipopolysaccharide;GO:0009268|response to pH;GO:0042311|vasodilation;	GO:0008282|ATP-sensitive potassium channel complex;GO:0005887|integral component of plasma membrane;GO:0005739|mitochondrion;GO:0030016|myofibril;GO:0042383|sarcolemma;	GO:0005524|ATP binding;GO:0015272|ATP-activated inward rectifier potassium channel activity;	K05001	KCNJ8; potassium inwardly-rectifying channel subfamily J member 8
H2-DMb1	Class II histocompatibility antigen, M beta 1 chain	0.632499	-0.660864	9e-08	6.46325e-06	GO:0019882|antigen processing and presentation;GO:0019886|antigen processing and presentation of exogenous peptide antigen via MHC class II;GO:0051085|chaperone mediated protein folding requiring cofactor;GO:0006955|immune response;	GO:0016021|integral component of membrane;GO:0031902|late endosome membrane;GO:0005765|lysosomal membrane;GO:0042613|MHC class II protein complex;	GO:0023026|MHC class II protein complex binding;	0	0
Stt3b	Dolichyl-diphosphooligosaccharide--protein glycosyltransferase subunit STT3B	0.633261	-0.659128	0.00226144	0.0362705	GO:0043686|co-translational protein modification;GO:0030433|ER-associated ubiquitin-dependent protein catabolic process;GO:0006516|glycoprotein catabolic process;GO:0043687|post-translational protein modification;GO:0018279|protein N-linked glycosylation via asparagine;GO:0006986|response to unfolded protein;	GO:0005783|endoplasmic reticulum;GO:0016021|integral component of membrane;GO:0016020|membrane;GO:0008250|oligosaccharyltransferase complex;	GO:0004579|dolichyl-diphosphooligosaccharide-protein glycotransferase activity;	K07151	STT3; dolichyl-diphosphooligosaccharide--protein glycosyltransferase [EC:2.4.99.18]
Rnpepl1	Aminopeptidase B	0.633607	-0.65834	0.00141566	0.0253393	GO:0043171|peptide catabolic process;GO:0006508|proteolysis;	GO:0005737|cytoplasm;GO:0005886|plasma membrane;	GO:0070006|metalloaminopeptidase activity;GO:0042277|peptide binding;GO:0008270|zinc ion binding;	K01260	RNPEP; aminopeptidase B [EC:3.4.11.6]
Mcee	Methylmalonyl-CoA epimerase, mitochondrial	0.63423	-0.656922	0.00322873	0.0467185	GO:0046491|L-methylmalonyl-CoA metabolic process;	GO:0005739|mitochondrion;	GO:0046872|metal ion binding;GO:0004493|methylmalonyl-CoA epimerase activity;	K05606	MCEE, epi; methylmalonyl-CoA/ethylmalonyl-CoA epimerase [EC:5.1.99.1]
Prkar2a	cAMP-dependent protein kinase type II-alpha regulatory subunit	0.636155	-0.65255	0.0298546	0.21687	GO:2000480|negative regulation of cAMP-dependent protein kinase activity;	GO:0005952|cAMP-dependent protein kinase complex;GO:0005813|centrosome;GO:0005737|cytoplasm;GO:0070062|extracellular exosome;GO:0005925|focal adhesion;GO:0016020|membrane;GO:0031588|nucleotide-activated protein kinase complex;GO:0005886|plasma membrane;GO:0044853|plasma membrane raft;	GO:0030552|cAMP binding;GO:0004862|cAMP-dependent protein kinase inhibitor activity;GO:0008603|cAMP-dependent protein kinase regulator activity;GO:0034236|protein kinase A catalytic subunit binding;GO:0031625|ubiquitin protein ligase binding;	0	0
Ankrd13c	Ankyrin repeat domain-containing protein 13C	0.63619	-0.65247	0.000949218	0.018693	GO:0006621|protein retention in ER lumen;GO:2000209|regulation of anoikis;GO:0010869|regulation of receptor biosynthetic process;	GO:0005783|endoplasmic reticulum;GO:0005789|endoplasmic reticulum membrane;GO:0048471|perinuclear region of cytoplasm;	GO:0005102|receptor binding;	0	0
Cdca5	Sororin	0.636617	-0.651503	0.0068231	0.0796626	GO:0051301|cell division;GO:0006302|double-strand break repair;GO:0000082|G1/S transition of mitotic cell cycle;GO:0007076|mitotic chromosome condensation;GO:0007080|mitotic metaphase plate congression;GO:0007067|mitotic nuclear division;GO:0007064|mitotic sister chromatid cohesion;GO:1901989|positive regulation of cell cycle phase transition;GO:0031536|positive regulation of exit from mitosis;GO…	GO:0000785|chromatin;GO:0008278|cohesin complex;GO:0005737|cytoplasm;GO:0000790|nuclear chromatin;GO:0005654|nucleoplasm;GO:0005634|nucleus;GO:0005886|plasma membrane;	GO:0003682|chromatin binding;	K17390	CDCA5; sororin
Pxylp1	2-phosphoxylose phosphatase 1	0.637529	-0.649436	1.96602e-05	0.000744495	GO:0050650|chondroitin sulfate proteoglycan biosynthetic process;GO:0006024|glycosaminoglycan biosynthetic process;GO:0010909|positive regulation of heparan sulfate proteoglycan biosynthetic process;	GO:0005794|Golgi apparatus;GO:0000139|Golgi membrane;GO:0016021|integral component of membrane;	GO:0003993|acid phosphatase activity;GO:0016791|phosphatase activity;	0	0
Cib2	Calcium and integrin-binding family member 2	0.637578	-0.649326	0.00142665	0.0255017	GO:0055074|calcium ion homeostasis;GO:0071318|cellular response to ATP;GO:0045494|photoreceptor cell maintenance;GO:0007204|positive regulation of cytosolic calcium ion concentration;	GO:0072562|blood microparticle;GO:0005737|cytoplasm;GO:0005927|muscle tendon junction;GO:0031594|neuromuscular junction;GO:0001917|photoreceptor inner segment;GO:0001750|photoreceptor outer segment;GO:0042383|sarcolemma;GO:0032420|stereocilium;	GO:0005509|calcium ion binding;GO:0005178|integrin binding;GO:0000287|magnesium ion binding;GO:0032403|protein complex binding;GO:0042803|protein homodimerization activity;	0	0
Ccng2	Cyclin-G2	0.637773	-0.648885	0.000189957	0.00518465	GO:0051301|cell division;GO:0007067|mitotic nuclear division;GO:0051726|regulation of cell cycle;	GO:0005737|cytoplasm;GO:0005634|nucleus;	0	K10146	CCNG2; cyclin G2
Upf3a	Regulator of nonsense transcripts 3A	0.637832	-0.648752	0.000667048	0.0141037	GO:0051028|mRNA transport;GO:0000184|nuclear-transcribed mRNA catabolic process, nonsense-mediated decay;GO:0045727|positive regulation of translation;	GO:0005737|cytoplasm;GO:0005829|cytosol;GO:0043231|intracellular membrane-bounded organelle;GO:0005654|nucleoplasm;GO:0005634|nucleus;GO:0005886|plasma membrane;	GO:0005487|nucleocytoplasmic transporter activity;GO:0000166|nucleotide binding;GO:0003723|RNA binding;GO:0042162|telomeric DNA binding;	K14328	UPF3, RENT3; regulator of nonsense transcripts 3
4930503L19Rik	Lung adenoma susceptibility protein 2 homolog	0.638112	-0.648119	0.0325687	0.22979	GO:0008285|negative regulation of cell proliferation;	GO:0005576|extracellular region;	0	0	0
Chmp7	Charged multivesicular body protein 7	0.638494	-0.647255	0.00292082	0.0435881	GO:0000920|cell separation after cytokinesis;GO:0010458|exit from mitosis;GO:0045324|late endosome to vacuole transport;GO:0007080|mitotic metaphase plate congression;GO:0031468|nuclear envelope reassembly;GO:0006997|nucleus organization;	GO:0000815|ESCRT III complex;GO:0005635|nuclear envelope;	GO:0008565|protein transporter activity;	K15053	CHMP7; charged multivesicular body protein 7
Arfgef2	Brefeldin A-inhibited guanine nucleotide-exchange protein 2	0.638583	-0.647054	0.000151264	0.00426577	GO:0010256|endomembrane system organization;GO:0007032|endosome organization;GO:0006887|exocytosis;GO:0006893|Golgi to plasma membrane transport;GO:0035556|intracellular signal transduction;GO:0032760|positive regulation of tumor necrosis factor production;GO:0015031|protein transport;GO:0001881|receptor recycling;GO:0032012|regulation of ARF protein signal transduction;GO:0016192|vesicle-mediate…	GO:0032279|asymmetric synapse;GO:0005879|axonemal microtubule;GO:0030054|cell junction;GO:0031410|cytoplasmic vesicle;GO:0016023|cytoplasmic membrane-bounded vesicle;GO:0005829|cytosol;GO:0043197|dendritic spine;GO:0000139|Golgi membrane;GO:0016020|membrane;GO:0005815|microtubule organizing center;GO:0048471|perinuclear region of cytoplasm;GO:0055037|recycling endosome;GO:0032280|symmetric synaps…	GO:0005086|ARF guanyl-nucleotide exchange factor activity;GO:0050811|GABA receptor binding;GO:0005085|guanyl-nucleotide exchange factor activity;GO:0034237|protein kinase A regulatory subunit binding;	K18442	ARFGEF, BIG; brefeldin A-inhibited guanine nucleotide-exchange protein
Rab2a	Ras-related protein Rab-2A	0.638949	-0.646227	0.00161602	0.0280386	GO:0007030|Golgi organization;GO:0015031|protein transport;GO:0007264|small GTPase mediated signal transduction;GO:0016192|vesicle-mediated transport;	GO:0005789|endoplasmic reticulum membrane;GO:0033116|endoplasmic reticulum-Golgi intermediate compartment membrane;GO:0070062|extracellular exosome;GO:0000139|Golgi membrane;GO:0005765|lysosomal membrane;GO:0005634|nucleus;	GO:0019003|GDP binding;GO:0005525|GTP binding;GO:0003924|GTPase activity;	K07877	RAB2A; Ras-related protein Rab-2A
Fam209	Protein FAM209A	0.639121	-0.64584	0.00584413	0.0721588	0	GO:0070062|extracellular exosome;GO:0016021|integral component of membrane;GO:0005634|nucleus;	0	0	0
Tmcc2	Transmembrane and coiled-coil domains protein 2	0.639845	-0.644205	0.00967042	0.101109	0	GO:0016021|integral component of membrane;	0	0	0
Serpine2	Glia-derived nexin	0.639915	-0.644047	1.12954e-10	1.30978e-08	GO:0007596|blood coagulation;GO:0021683|cerebellar granular layer morphogenesis;GO:0050974|detection of mechanical stimulus involved in sensory perception;GO:0060384|innervation;GO:0060291|long-term synaptic potentiation;GO:0042628|mating plug formation;GO:0030195|negative regulation of blood coagulation;GO:0030308|negative regulation of cell growth;GO:0008285|negative regulation of cell prolifer…	GO:0005829|cytosol;GO:0031012|extracellular matrix;GO:0005576|extracellular region;GO:0005615|extracellular space;GO:1903561|extracellular vesicle;GO:0031232|extrinsic component of external side of plasma membrane;GO:0031594|neuromuscular junction;GO:0031091|platelet alpha granule;	GO:0005539|glycosaminoglycan binding;GO:0008201|heparin binding;GO:0005102|receptor binding;GO:0004867|serine-type endopeptidase inhibitor activity;	K16643	SERPINE2; glia-derived nexin
Gpr137c	Integral membrane protein GPR137C	0.640107	-0.643614	0.016309	0.145751	0	GO:0016021|integral component of membrane;	0	0	0
Coq4	Ubiquinone biosynthesis protein COQ4 homolog, mitochondrial	0.640246	-0.643301	0.0268537	0.203053	GO:0006744|ubiquinone biosynthetic process;	GO:0031314|extrinsic component of mitochondrial inner membrane;GO:0005739|mitochondrion;	0	K18586	COQ4; ubiquinone biosynthesis protein COQ4
Nek2	Serine/threonine-protein kinase Nek2	0.640376	-0.643009	0.000328773	0.00809745	GO:0001824|blastocyst development;GO:0051301|cell division;GO:0051299|centrosome separation;GO:0007059|chromosome segregation;GO:0051321|meiotic cell cycle;GO:0000070|mitotic sister chromatid segregation;GO:0090307|mitotic spindle assembly;GO:1903126|negative regulation of centriole-centriole cohesion;GO:0043392|negative regulation of DNA binding;GO:0051973|positive regulation of telomerase activ…	GO:0005813|centrosome;GO:0000777|condensed chromosome kinetochore;GO:0000794|condensed nuclear chromosome;GO:0005737|cytoplasm;GO:0000776|kinetochore;GO:0005874|microtubule;GO:0030496|midbody;GO:0005730|nucleolus;GO:0043234|protein complex;GO:0000922|spindle pole;	GO:0005524|ATP binding;GO:0046872|metal ion binding;GO:0004672|protein kinase activity;GO:0019903|protein phosphatase binding;GO:0004674|protein serine/threonine kinase activity;	K08857	NEK; NIMA (never in mitosis gene a)-related kinase [EC:2.7.11.1]
Atp5j2	ATP synthase subunit f, mitochondrial	0.640806	-0.64204	0.00697014	0.080414	GO:0006754|ATP biosynthetic process;GO:0015992|proton transport;	GO:0070062|extracellular exosome;GO:0016021|integral component of membrane;GO:0005743|mitochondrial inner membrane;GO:0005753|mitochondrial proton-transporting ATP synthase complex;GO:0000276|mitochondrial proton-transporting ATP synthase complex, coupling factor F(o);GO:0005739|mitochondrion;GO:0005634|nucleus;	GO:0016887|ATPase activity;	K02130	ATPeF0F, ATP5J2; F-type H+-transporting ATPase subunit f
Rin2	Ras and Rab interactor 2	0.641037	-0.64152	5.17027e-09	4.57459e-07	GO:0006897|endocytosis;GO:0007165|signal transduction;	GO:0005737|cytoplasm;	GO:0005096|GTPase activator activity;	0	0
Fndc3b	Fibronectin type III domain-containing protein 3B	0.641151	-0.641263	0.0150503	0.138003	GO:0016477|cell migration;GO:0045668|negative regulation of osteoblast differentiation;GO:0045600|positive regulation of fat cell differentiation;GO:0048146|positive regulation of fibroblast proliferation;GO:0034446|substrate adhesion-dependent cell spreading;GO:0060510|Type II pneumocyte differentiation;	GO:0005783|endoplasmic reticulum;GO:0016021|integral component of membrane;	GO:0044822|poly(A) RNA binding;	0	0
Ube2q1	Ubiquitin-conjugating enzyme E2 Q1	0.641918	-0.639539	0.0124447	0.121006	GO:0007566|embryo implantation;GO:0009566|fertilization;GO:0007617|mating behavior;GO:0070459|prolactin secretion;GO:0061458|reproductive system development;GO:0001967|suckling behavior;	GO:0005829|cytosol;GO:0030175|filopodium;GO:0005634|nucleus;	GO:0005524|ATP binding;GO:0061631|ubiquitin conjugating enzyme activity;	K10582	UBE2Q; ubiquitin-conjugating enzyme E2 Q [EC:2.3.2.23]
Spdl1	Protein Spindly	0.642285	-0.638715	0.0418231	0.269046	GO:0051301|cell division;GO:0000132|establishment of mitotic spindle orientation;GO:0007080|mitotic metaphase plate congression;GO:0034501|protein localization to kinetochore;GO:0031577|spindle checkpoint;	GO:0000940|condensed chromosome outer kinetochore;GO:0005737|cytoplasm;GO:0005815|microtubule organizing center;GO:0005634|nucleus;GO:0000922|spindle pole;	GO:0019899|enzyme binding;GO:0043515|kinetochore binding;	0	0
Twsg1	Twisted gastrulation protein homolog 1	0.642343	-0.638584	0.00628732	0.0758746	GO:0030509|BMP signaling pathway;GO:0043010|camera-type eye development;GO:0030154|cell differentiation;GO:0030900|forebrain development;GO:0030097|hemopoiesis;GO:0001707|mesoderm formation;GO:0030514|negative regulation of BMP signaling pathway;GO:0045668|negative regulation of osteoblast differentiation;GO:0001503|ossification;GO:0030513|positive regulation of BMP signaling pathway;GO:0007435|s…	GO:0070062|extracellular exosome;GO:0005615|extracellular space;	0	0	0
Aurkb	Aurora kinase B	0.642448	-0.638349	2.52784e-07	1.66757e-05	GO:0009838|abscission;GO:0007568|aging;GO:0008283|cell proliferation;GO:0034644|cellular response to UV;GO:0036089|cleavage furrow formation;GO:0043988|histone H3-S28 phosphorylation;GO:0051256|mitotic spindle midzone assembly;GO:0007052|mitotic spindle organization;GO:0002903|negative regulation of B cell apoptotic process;GO:0032466|negative regulation of cytokinesis;GO:0032091|negative regulat…	GO:0010369|chromocenter;GO:0032133|chromosome passenger complex;GO:0000779|condensed chromosome, centromeric region;GO:0000780|condensed nuclear chromosome, centromeric region;GO:0005737|cytoplasm;GO:0045171|intercellular bridge;GO:0000776|kinetochore;GO:0030496|midbody;GO:0097431|mitotic spindle pole;GO:0005654|nucleoplasm;GO:0005634|nucleus;GO:0005876|spindle microtubule;GO:0051233|spindle midz…	GO:0005524|ATP binding;GO:0035174|histone serine kinase activity;GO:0046872|metal ion binding;GO:0004674|protein serine/threonine kinase activity;GO:0004712|protein serine/threonine/tyrosine kinase activity;	K11479	AURKB; aurora kinase B [EC:2.7.11.1]
Taf2	Transcription initiation factor TFIID subunit 2	0.643178	-0.636709	0.00978141	0.101846	GO:0000086|G2/M transition of mitotic cell cycle;GO:0045944|positive regulation of transcription from RNA polymerase II promoter;GO:1901796|regulation of signal transduction by p53 class mediator;GO:0014070|response to organic cyclic compound;GO:0006368|transcription elongation from RNA polymerase II promoter;GO:0006366|transcription from RNA polymerase II promoter;GO:0006367|transcription initia…	GO:0005654|nucleoplasm;GO:0005669|transcription factor TFIID complex;GO:0033276|transcription factor TFTC complex;	GO:0003682|chromatin binding;GO:0008237|metallopeptidase activity;GO:0001129|RNA polymerase II transcription factor activity, TBP-class protein binding, involved in preinitiation complex assembly;GO:0043565|sequence-specific DNA binding;GO:0044212|transcription regulatory region DNA binding;GO:0008270|zinc ion binding;	K03128	TAF2; transcription initiation factor TFIID subunit 2
Fbl	rRNA 2'-O-methyltransferase fibrillarin	0.643847	-0.635209	0.00532222	0.0675004	GO:0000494|box C/D snoRNA 3'-end processing;GO:1990258|histone glutamine methylation;GO:0001649|osteoblast differentiation;GO:0031167|rRNA methylation;GO:0048254|snoRNA localization;GO:0016074|snoRNA metabolic process;GO:0008033|tRNA processing;	GO:0031428|box C/D snoRNP complex;GO:0015030|Cajal body;GO:0005694|chromosome;GO:0001651|dense fibrillar component;GO:0070062|extracellular exosome;GO:0001652|granular component;GO:0016020|membrane;GO:0005730|nucleolus;GO:0005634|nucleus;GO:0032040|small-subunit processome;	GO:0051117|ATPase binding;GO:1990259|histone-glutamine methyltransferase activity;GO:0044822|poly(A) RNA binding;GO:0003723|RNA binding;GO:0008649|rRNA methyltransferase activity;GO:0001094|TFIID-class transcription factor binding;	K14563	NOP1, FBL; rRNA 2'-O-methyltransferase fibrillarin [EC:2.1.1.-]
AA467197	Normal mucosa of esophagus-specific gene 1 protein	0.64401	-0.634844	0.0142151	0.132956	GO:1902600|hydrogen ion transmembrane transport;	GO:0005751|mitochondrial respiratory chain complex IV;GO:0005739|mitochondrion;GO:0005634|nucleus;	GO:0008137|NADH dehydrogenase (ubiquinone) activity;	0	0
Dnajb14	DnaJ homolog subfamily B member 14	0.644283	-0.634235	5.83414e-05	0.00188765	0	GO:0005789|endoplasmic reticulum membrane;GO:0016021|integral component of membrane;GO:0016020|membrane;	0	K09520	DNAJB14; DnaJ homolog subfamily B member 14
Pif1	ATP-dependent DNA helicase PIF1	0.644472	-0.633809	0.0276186	0.206023	GO:0032508|DNA duplex unwinding;GO:0006310|DNA recombination;GO:0006281|DNA repair;GO:0006260|DNA replication;GO:0044806|G-quadruplex DNA unwinding;GO:0000002|mitochondrial genome maintenance;GO:0051974|negative regulation of telomerase activity;GO:0032211|negative regulation of telomere maintenance via telomerase;GO:0032204|regulation of telomere maintenance;GO:0000723|telomere maintenance;	GO:0005739|mitochondrion;GO:0000784|nuclear chromosome, telomeric region;GO:0005634|nucleus;GO:0005657|replication fork;	GO:0005524|ATP binding;GO:0043141|ATP-dependent 5'-3' DNA helicase activity;GO:0033682|ATP-dependent 5'-3' DNA/RNA helicase activity;GO:0051880|G-quadruplex DNA binding;GO:0000287|magnesium ion binding;GO:0017116|single-stranded DNA-dependent ATP-dependent DNA helicase activity;GO:0010521|telomerase inhibitor activity;GO:0042162|telomeric DNA binding;	K15255	PIF1; ATP-dependent DNA helicase PIF1 [EC:3.6.4.12]
Fkbp5	Peptidyl-prolyl cis-trans isomerase FKBP5	0.644764	-0.633158	6.95171e-05	0.00221958	GO:0061077|chaperone-mediated protein folding;	GO:0005789|endoplasmic reticulum membrane;GO:0070062|extracellular exosome;GO:0016020|membrane;GO:0005654|nucleoplasm;	GO:0005528|FK506 binding;GO:0031072|heat shock protein binding;GO:0003755|peptidyl-prolyl cis-trans isomerase activity;	K09571	FKBP4_5; FK506-binding protein 4/5 [EC:5.2.1.8]
Lrp8	Low-density lipoprotein receptor-related protein 8	0.645034	-0.632553	0.00857597	0.0930737	GO:0021541|ammon gyrus development;GO:0007268|synaptic transmission;GO:0048813|dendrite morphogenesis;GO:0006897|endocytosis;GO:0021766|hippocampus development;GO:0021819|layer formation in cerebral cortex;GO:0050804|modulation of synaptic transmission;GO:0000122|negative regulation of transcription from RNA polymerase II promoter;GO:0032793|positive regulation of CREB transcription factor activi…	GO:0005901|caveola;GO:0005615|extracellular space;GO:0016021|integral component of membrane;GO:0016020|membrane;GO:0005886|plasma membrane;GO:0043235|receptor complex;	GO:0034185|apolipoprotein binding;GO:0005509|calcium ion binding;GO:0048306|calcium-dependent protein binding;GO:0001948|glycoprotein binding;GO:0005041|low-density lipoprotein receptor activity;GO:0038025|reelin receptor activity;GO:0030229|very-low-density lipoprotein particle receptor activity;	0	0
Ckap2	Cytoskeleton-associated protein 2	0.645037	-0.632545	0.00674932	0.0791974	GO:0006915|apoptotic process;GO:0000281|mitotic cytokinesis;GO:0007026|negative regulation of microtubule depolymerization;GO:0045944|positive regulation of transcription from RNA polymerase II promoter;	GO:0005813|centrosome;GO:0005737|cytoplasm;GO:0005881|cytoplasmic microtubule;GO:0015630|microtubule cytoskeleton;GO:0000922|spindle pole;	0	K16769	CKAP2; cytoskeleton-associated protein 2
Gys1	Glycogen [starch] synthase, muscle	0.645213	-0.632153	1.17801e-10	1.35755e-08	GO:0005978|glycogen biosynthetic process;	0	GO:0004373|glycogen (starch) synthase activity;	K00693	GYS; glycogen(starch) synthase [EC:2.4.1.11]
Rnaset2b	Ribonuclease T2	0.645626	-0.631229	0.000908447	0.018004	GO:0006401|RNA catabolic process;	GO:0005788|endoplasmic reticulum lumen;GO:0070062|extracellular exosome;GO:0005615|extracellular space;GO:0043202|lysosomal lumen;GO:0005764|lysosome;	GO:0004540|ribonuclease activity;GO:0033897|ribonuclease T2 activity;GO:0003723|RNA binding;	K01166	E3.1.27.1; ribonuclease T2 [EC:3.1.27.1]
Foxp4	Forkhead box protein P4	0.645757	-0.630936	0.00323068	0.0467185	GO:0048617|embryonic foregut morphogenesis;GO:0007507|heart development;GO:0061140|lung secretory cell differentiation;GO:1901250|negative regulation of lung goblet cell differentiation;GO:0000122|negative regulation of transcription from RNA polymerase II promoter;GO:1901249|regulation of lung goblet cell differentiation;GO:0006351|transcription, DNA-templated;	GO:0005634|nucleus;	GO:0003677|DNA binding;GO:0046872|metal ion binding;GO:0046982|protein heterodimerization activity;GO:0042803|protein homodimerization activity;GO:0000978|RNA polymerase II core promoter proximal region sequence-specific DNA binding;GO:0001078|transcriptional repressor activity, RNA polymerase II core promoter proximal region sequence-specific binding;	K09409	FOXP; forkhead box protein P
Knstrn	Small kinetochore-associated protein	0.646031	-0.630324	0.000205592	0.00551464	GO:0051301|cell division;GO:0007059|chromosome segregation;GO:0000070|mitotic sister chromatid segregation;GO:0051988|regulation of attachment of spindle microtubules to kinetochore;GO:0007051|spindle organization;	GO:0000777|condensed chromosome kinetochore;GO:0005737|cytoplasm;GO:0000776|kinetochore;GO:0015630|microtubule cytoskeleton;GO:0035371|microtubule plus-end;GO:0072686|mitotic spindle;GO:0005634|nucleus;GO:0000922|spindle pole;	0	0	0
Gmnn	Geminin	0.646128	-0.630108	0.0419666	0.269291	GO:0009887|organ morphogenesis;GO:0007049|cell cycle;GO:0045786|negative regulation of cell cycle;GO:0008156|negative regulation of DNA replication;GO:0045892|negative regulation of transcription, DNA-templated;GO:0006461|protein complex assembly;	GO:0005737|cytoplasm;GO:0005634|nucleus;	GO:0042826|histone deacetylase binding;GO:0070491|repressing transcription factor binding;GO:0003714|transcription corepressor activity;	K10749	GMNN; geminin
Kif4	Chromosome-associated kinesin KIF4	0.647033	-0.628089	0.000160043	0.00449977	GO:0007018|microtubule-based movement;GO:0000281|mitotic cytokinesis;GO:0051256|mitotic spindle midzone assembly;	GO:0005694|chromosome;GO:0005829|cytosol;GO:0005871|kinesin complex;GO:0016020|membrane;GO:0005874|microtubule;GO:0030496|midbody;GO:0005654|nucleoplasm;	GO:0005524|ATP binding;GO:0008574|ATP-dependent microtubule motor activity, plus-end-directed;GO:0003677|DNA binding;	K10395	KIF4_21_27; kinesin family member 4/21/27
Rad54l	DNA repair and recombination protein RAD54-like	0.647172	-0.627779	0.00113498	0.0214884	GO:0051276|chromosome organization;GO:0008340|determination of adult lifespan;GO:0006310|DNA recombination;GO:0006281|DNA repair;GO:0000724|double-strand break repair via homologous recombination;GO:0007126|meiotic nuclear division;GO:0042493|response to drug;GO:0010212|response to ionizing radiation;	GO:0005654|nucleoplasm;GO:0005634|nucleus;	GO:0036310|annealing helicase activity;GO:0005524|ATP binding;GO:0003677|DNA binding;GO:0004386|helicase activity;	K10875	RAD54L, RAD54; DNA repair and recombination protein RAD54 and RAD54-like protein [EC:3.6.4.-]
Ap3s1	AP-3 complex subunit sigma-1	0.647264	-0.627573	8.61497e-07	4.99191e-05	GO:0008089|anterograde axon cargo transport;GO:0048490|anterograde synaptic vesicle transport;GO:0006886|intracellular protein transport;GO:0016192|vesicle-mediated transport;	GO:0030123|AP-3 adaptor complex;GO:1904115|axon cytoplasm;GO:0030659|cytoplasmic vesicle membrane;GO:0043231|intracellular membrane-bounded organelle;GO:0016020|membrane;GO:0005802|trans-Golgi network;	GO:0008565|protein transporter activity;	K12399	AP3S; AP-3 complex subunit sigma
Ticrr	Treslin	0.649553	-0.62248	0.00334308	0.0480092	GO:0000075|cell cycle checkpoint;GO:0006281|DNA repair;GO:0006260|DNA replication;GO:0001731|formation of translation preinitiation complex;GO:0033314|mitotic DNA replication checkpoint;GO:0030174|regulation of DNA-dependent DNA replication initiation;GO:0010212|response to ionizing radiation;	GO:0005654|nucleoplasm;GO:0005634|nucleus;	GO:0003682|chromatin binding;	0	0
Fbxo30	F-box only protein 30	0.649574	-0.622434	0.00309221	0.0453187	0	0	GO:0061630|ubiquitin protein ligase activity;GO:0008270|zinc ion binding;	K10307	FBXO30; F-box protein 30
Slc17a9	Solute carrier family 17 member 9	0.649611	-0.622353	1.41231e-09	1.37325e-07	GO:0006820|anion transport;GO:0006887|exocytosis;GO:1903955|positive regulation of protein targeting to mitochondrion;GO:1903146|regulation of mitophagy;GO:0055085|transmembrane transport;	GO:0016021|integral component of membrane;	GO:0022857|transmembrane transporter activity;	K12303	SLC17A9; MFS transporter, ACS family, solute carrier family 17 (sodium-dependent inorganic phosphate cotransporter), member 9
Clptm1l	Cleft lip and palate transmembrane protein 1-like protein	0.649753	-0.622037	0.0454212	0.28235	GO:0006915|apoptotic process;	GO:0016021|integral component of membrane;	0	0	0
Orai1	Calcium release-activated calcium channel protein 1	0.650028	-0.621426	0.00865532	0.0937819	GO:0002250|adaptive immune response;GO:0070509|calcium ion import;GO:0061180|mammary gland epithelium development;GO:0051928|positive regulation of calcium ion transport;GO:0051924|regulation of calcium ion transport;GO:0002115|store-operated calcium entry;	GO:0005776|autophagosome;GO:0016323|basolateral plasma membrane;GO:0031410|cytoplasmic vesicle;GO:0005887|integral component of plasma membrane;GO:0016020|membrane;GO:0043234|protein complex;	GO:0042802|identical protein binding;GO:0015279|store-operated calcium channel activity;	K16056	ORAI1; calcium release-activated calcium channel protein 1
Megf9	Multiple epidermal growth factor-like domains protein 9	0.650152	-0.62115	7.78209e-08	5.69741e-06	0	GO:0005604|basement membrane;GO:0016021|integral component of membrane;	0	0	0
Cenph	Centromere protein H	0.650276	-0.620875	0.00632863	0.0761994	GO:0007059|chromosome segregation;GO:0051382|kinetochore assembly;GO:0051383|kinetochore organization;GO:0007067|mitotic nuclear division;	GO:0000777|condensed chromosome kinetochore;GO:0000776|kinetochore;GO:0005634|nucleus;	GO:0043515|kinetochore binding;	K11500	CENPH; centromere protein H
Anxa3	Annexin A3	0.651372	-0.618447	2.61769e-15	5.74936e-13	GO:0031100|organ regeneration;GO:0042742|defense response to bacterium;GO:0021766|hippocampus development;GO:0043312|neutrophil degranulation;GO:0006909|phagocytosis;GO:0045766|positive regulation of angiogenesis;GO:0051054|positive regulation of DNA metabolic process;GO:0010595|positive regulation of endothelial cell migration;GO:0051091|positive regulation of sequence-specific DNA binding trans…	GO:0030424|axon;GO:0005737|cytoplasm;GO:0030425|dendrite;GO:0070062|extracellular exosome;GO:0016020|membrane;GO:0043025|neuronal cell body;GO:0030670|phagocytic vesicle membrane;GO:0005886|plasma membrane;GO:0042581|specific granule;	GO:0005509|calcium ion binding;GO:0005544|calcium-dependent phospholipid binding;GO:0048306|calcium-dependent protein binding;GO:0019834|phospholipase A2 inhibitor activity;	K17089	ANXA3; annexin A3
Rnf113a1	RING finger protein 113A	0.651803	-0.617492	0.0380716	0.254661	GO:0045292|mRNA cis splicing, via spliceosome;GO:0034247|snoRNA splicing;	GO:0005684|U2-type spliceosomal complex;	GO:0008270|zinc ion binding;	K13127	RNF113A, CWC24; RING finger protein 113A
Plxnd1	Plexin-D1	0.651953	-0.617159	0.0081227	0.0895703	GO:0001525|angiogenesis;GO:0035904|aorta development;GO:0021785|branchiomotor neuron axon guidance;GO:0003279|cardiac septum development;GO:0060976|coronary vasculature development;GO:0060666|dichotomous subdivision of terminal units involved in salivary gland branching;GO:0043542|endothelial cell migration;GO:0003151|outflow tract morphogenesis;GO:0001569|patterning of blood vessels;GO:0032092|p…	GO:0005887|integral component of plasma membrane;GO:0030027|lamellipodium;GO:0005886|plasma membrane;GO:0002116|semaphorin receptor complex;	GO:0019904|protein domain specific binding;GO:0017154|semaphorin receptor activity;	K06822	PLXND; plexin D
Cd177	CD177 antigen	0.6524	-0.616171	4.97215e-19	1.62851e-16	0	GO:0031225|anchored component of membrane;GO:0070062|extracellular exosome;GO:0005886|plasma membrane;	0	K06552	CD177, PRV1; CD177 antigen
Ffar2	Free fatty acid receptor 2	0.653148	-0.614518	0.00107915	0.020621	GO:0002752|cell surface pattern recognition receptor signaling pathway;GO:0071398|cellular response to fatty acid;GO:0045444|fat cell differentiation;GO:0007186|G-protein coupled receptor signaling pathway;GO:0042593|glucose homeostasis;GO:0002232|leukocyte chemotaxis involved in inflammatory response;GO:0019915|lipid storage;GO:0002385|mucosal immune response;GO:0002879|positive regulation of ac…	GO:0042995|cell projection;GO:0016021|integral component of membrane;GO:0005886|plasma membrane;	GO:0004930|G-protein coupled receptor activity;GO:0008289|lipid binding;	K04328	FFAR2, GPR43; free fatty acid receptor 2
Cks1b	Cyclin-dependent kinases regulatory subunit 1	0.653273	-0.614242	0.028774	0.21199	GO:0051301|cell division;GO:0008283|cell proliferation;GO:0044772|mitotic cell cycle phase transition;GO:0045737|positive regulation of cyclin-dependent protein serine/threonine kinase activity;GO:0045893|positive regulation of transcription, DNA-templated;GO:0007346|regulation of mitotic cell cycle;GO:0006355|regulation of transcription, DNA-templated;	GO:0000307|cyclin-dependent protein kinase holoenzyme complex;GO:0019005|SCF ubiquitin ligase complex;	GO:0061575|cyclin-dependent protein serine/threonine kinase activator activity;GO:0042393|histone binding;GO:0019901|protein kinase binding;GO:0043130|ubiquitin binding;	K02219	CKS1; cyclin-dependent kinase regulatory subunit CKS1
March2	E3 ubiquitin-protein ligase MARCH2	0.65333	-0.614116	0.00757098	0.0852282	GO:0006897|endocytosis;GO:0016567|protein ubiquitination;	GO:0031410|cytoplasmic vesicle;GO:0005783|endoplasmic reticulum;GO:0005789|endoplasmic reticulum membrane;GO:0010008|endosome membrane;GO:0016021|integral component of membrane;GO:0005765|lysosomal membrane;	GO:0016874|ligase activity;GO:0004842|ubiquitin-protein transferase activity;GO:0008270|zinc ion binding;	K10657	MARCH2; E3 ubiquitin-protein ligase MARCH2 [EC:2.3.2.27]
Lhfpl2	Lipoma HMGIC fusion partner-like 2 protein	0.654161	-0.612283	0.000569795	0.0124853	0	GO:0016021|integral component of membrane;	0	0	0
Myl4	Myosin light chain 4	0.654382	-0.611794	0.000529485	0.01181	GO:0060048|cardiac muscle contraction;GO:0032781|positive regulation of ATPase activity;GO:0002026|regulation of the force of heart contraction;	GO:0031672|A band;GO:0016459|myosin complex;	GO:0051015|actin filament binding;GO:0003785|actin monomer binding;GO:0005509|calcium ion binding;	0	0
Ctnnbip1	Beta-catenin-interacting protein 1	0.654471	-0.611599	0.0112355	0.112947	GO:0009952|anterior/posterior pattern specification;GO:0001658|branching involved in ureteric bud morphogenesis;GO:0043392|negative regulation of DNA binding;GO:0072201|negative regulation of mesenchymal cell proliferation;GO:0032091|negative regulation of protein binding;GO:0031333|negative regulation of protein complex assembly;GO:0043433|negative regulation of sequence-specific DNA binding tra…	GO:0030877|beta-catenin destruction complex;GO:0005737|cytoplasm;GO:0005829|cytosol;GO:0005634|nucleus;	GO:0070016|armadillo repeat domain binding;GO:0008013|beta-catenin binding;	K04493	ICAT, CTNNBIP1; Beta-catenin-interacting protein 1 (Inhibitor of beta-catenin and Tcf-4)
Strbp	Spermatid perinuclear RNA-binding protein	0.654645	-0.611216	1.02781e-05	0.000431549	GO:0007638|mechanosensory behavior;GO:0007275|multicellular organismal development;GO:0007286|spermatid development;	GO:0005737|cytoplasm;GO:0015630|microtubule cytoskeleton;GO:0005634|nucleus;	GO:0003677|DNA binding;GO:0003725|double-stranded RNA binding;GO:0044822|poly(A) RNA binding;GO:0003727|single-stranded RNA binding;	K13200	STRBP; spermatid perinuclear RNA-binding protein
Fanci	Fanconi anemia group I protein homolog	0.654684	-0.61113	0.0239496	0.187785	GO:0006281|DNA repair;GO:0007095|mitotic G2 DNA damage checkpoint;GO:0031398|positive regulation of protein ubiquitination;	GO:0005737|cytoplasm;GO:0043240|Fanconi anaemia nuclear complex;GO:0016020|membrane;GO:0005654|nucleoplasm;	GO:0070182|DNA polymerase binding;	K10895	FANCI; fanconi anemia group I protein
Aifm2	Apoptosis-inducing factor 2	0.654695	-0.611105	0.00989434	0.102792	GO:0008637|apoptotic mitochondrial changes;GO:0043065|positive regulation of apoptotic process;	GO:0005737|cytoplasm;GO:0005829|cytosol;GO:0005615|extracellular space;GO:0016021|integral component of membrane;GO:0005811|lipid particle;GO:0005741|mitochondrial outer membrane;GO:0005739|mitochondrion;	GO:0003677|DNA binding;GO:0004174|electron-transferring-flavoprotein dehydrogenase activity;GO:0050660|flavin adenine dinucleotide binding;	0	0
Fbxo5	F-box only protein 5	0.655169	-0.610061	0.00120289	0.0223135	GO:0051301|cell division;GO:0046785|microtubule polymerization;GO:0007067|mitotic nuclear division;GO:0045835|negative regulation of meiotic nuclear division;GO:0051442|negative regulation of ubiquitin-protein ligase activity involved in meiotic cell cycle;GO:0051436|negative regulation of ubiquitin-protein ligase activity involved in mitotic cell cycle;GO:0001556|oocyte maturation;GO:0060903|pos…	GO:0005737|cytoplasm;GO:0005654|nucleoplasm;GO:0005634|nucleus;GO:0005819|spindle;	GO:0046872|metal ion binding;GO:0019901|protein kinase binding;	K10292	FBXO5, EMI1; F-box protein 5
Tfpi	Tissue factor pathway inhibitor	0.65586	-0.608541	0.00075478	0.0156046	GO:0007596|blood coagulation;GO:0071347|cellular response to interleukin-1;GO:0071222|cellular response to lipopolysaccharide;GO:0032355|response to estradiol;	GO:0009986|cell surface;GO:0005615|extracellular space;	GO:0004867|serine-type endopeptidase inhibitor activity;	K03909	TFPI; tissue factor pathway inhibitor
Cdca2	Cell division cycle-associated protein 2	0.655977	-0.608284	0.000108899	0.00323732	GO:0051301|cell division;GO:0007059|chromosome segregation;GO:0007067|mitotic nuclear division;GO:0035307|positive regulation of protein dephosphorylation;	GO:0005694|chromosome;GO:0005737|cytoplasm;GO:0005654|nucleoplasm;	0	K17590	CDCA2; cell division cycle-associated protein 2
Slc39a11	Zinc transporter ZIP11	0.656184	-0.607827	2.22e-07	1.49098e-05	0	GO:0005737|cytoplasm;GO:0005794|Golgi apparatus;GO:0016021|integral component of membrane;GO:0005634|nucleus;GO:0005886|plasma membrane;	GO:0005385|zinc ion transmembrane transporter activity;	K14717	SLC39A11, ZIP11; solute carrier family 39 (zinc transporter), member 11
Scp2	Non-specific lipid-transfer protein	0.656888	-0.606282	1.24173e-16	3.13268e-14	GO:0006637|acyl-CoA metabolic process;GO:0030301|cholesterol transport;GO:1901373|lipid hydroperoxide transport;GO:0007031|peroxisome organization;GO:0015914|phospholipid transport;GO:0032385|positive regulation of intracellular cholesterol transport;GO:0006694|steroid biosynthetic process;	GO:0005737|cytoplasm;GO:0070062|extracellular exosome;GO:0043231|intracellular membrane-bounded organelle;GO:0016020|membrane;GO:0005739|mitochondrion;GO:0005654|nucleoplasm;GO:0005777|peroxisome;GO:0043234|protein complex;	GO:0015485|cholesterol binding;GO:0000062|fatty-acyl-CoA binding;GO:0036042|long-chain fatty acyl-CoA binding;GO:0070538|oleic acid binding;GO:0033814|propanoyl-CoA C-acyltransferase activity;GO:0050632|propionyl-CoA C2-trimethyltridecanoyltransferase activity;GO:0005102|receptor binding;GO:0032934|sterol binding;GO:0015248|sterol transporter activity;	K08764	SCP2, SCPX; sterol carrier protein 2 [EC:2.3.1.176]
Spc24	Kinetochore protein Spc24	0.656986	-0.606065	0.00115148	0.0216267	GO:0051301|cell division;GO:0007067|mitotic nuclear division;	GO:0000777|condensed chromosome kinetochore;GO:0031262|Ndc80 complex;GO:0005730|nucleolus;GO:0005634|nucleus;	0	K11549	SPBC24, SPC24; kinetochore protein Spc24, animal type
Iqgap3	Ras GTPase-activating-like protein IQGAP3	0.657502	-0.604933	0.00746732	0.0845048	GO:0000187|activation of MAPK activity;GO:0071310|cellular response to organic substance;GO:0070371|ERK1 and ERK2 cascade;GO:0000082|G1/S transition of mitotic cell cycle;GO:0010629|negative regulation of gene expression;GO:0010628|positive regulation of gene expression;GO:0033601|positive regulation of mammary gland epithelial cell proliferation;GO:0007265|Ras protein signal transduction;GO:0008…	GO:0005911|cell-cell junction;GO:0005829|cytosol;GO:0016328|lateral plasma membrane;	GO:0005516|calmodulin binding;GO:0070856|myosin VI light chain binding;	K05767	IQGAP2_3; Ras GTPase-activating-like protein IQGAP2/3
Mphosph6	M-phase phosphoprotein 6	0.657849	-0.604171	0.00491034	0.0636605	GO:0000460|maturation of 5.8S rRNA;	GO:0005737|cytoplasm;GO:0000178|exosome (RNase complex);GO:0000176|nuclear exosome (RNase complex);GO:0005730|nucleolus;GO:0005634|nucleus;	GO:0003723|RNA binding;	K12593	MPHOSPH6, MPP6; M-phase phosphoprotein 6, animal type
Ncaph	Condensin complex subunit 2	0.657944	-0.603963	1.34485e-07	9.36825e-06	GO:0051301|cell division;GO:0007076|mitotic chromosome condensation;	GO:0000796|condensin complex;GO:0005737|cytoplasm;GO:0016020|membrane;GO:0005634|nucleus;	0	K06676	BRRN1, BRN1, CAPH; condensin complex subunit 2
Stmn1	Stathmin	0.657998	-0.603845	1.84469e-07	1.26148e-05	GO:0007409|axonogenesis;GO:0007420|brain development;GO:0007019|microtubule depolymerization;GO:0000281|mitotic cytokinesis;GO:0007052|mitotic spindle organization;GO:0031115|negative regulation of microtubule polymerization;GO:0051272|positive regulation of cellular component movement;GO:0009615|response to virus;	GO:0005737|cytoplasm;GO:0005829|cytosol;GO:0070062|extracellular exosome;GO:0005622|intracellular;GO:0016020|membrane;GO:0005874|microtubule;GO:0043005|neuron projection;	GO:0015631|tubulin binding;	K04381	STMN1; stathmin
Fbxo34	F-box only protein 34	0.65849	-0.602767	3.86805e-06	0.000181896	0	GO:0005737|cytoplasm;GO:0005654|nucleoplasm;	0	K10311	FBXO34; F-box protein 34
Ugdh	UDP-glucose 6-dehydrogenase	0.658615	-0.602492	2.07508e-07	1.40872e-05	GO:0005975|carbohydrate metabolic process;GO:0001702|gastrulation with mouth forming second;GO:0006024|glycosaminoglycan biosynthetic process;GO:0006065|UDP-glucuronate biosynthetic process;	GO:0005829|cytosol;GO:0070062|extracellular exosome;GO:0005654|nucleoplasm;GO:0005634|nucleus;	GO:0051287|NAD binding;GO:0003979|UDP-glucose 6-dehydrogenase activity;	K00012	UGDH, ugd; UDPglucose 6-dehydrogenase [EC:1.1.1.22]
Aoah	Acyloxyacyl hydrolase	0.658637	-0.602445	1.08e-07	7.60779e-06	GO:0008653|lipopolysaccharide metabolic process;GO:0050728|negative regulation of inflammatory response;	GO:0005576|extracellular region;	GO:0050528|acyloxyacyl hydrolase activity;	K01065	AOAH; acyloxyacyl hydrolase [EC:3.1.1.77]
Ednra	Endothelin-1 receptor	0.659791	-0.59992	0.0141051	0.132525	GO:0014824|artery smooth muscle contraction;GO:0048484|enteric nervous system development;GO:0007186|G-protein coupled receptor signaling pathway;GO:0015758|glucose transport;GO:0060322|head development;GO:0007507|heart development;GO:0001701|in utero embryonic development;GO:0030818|negative regulation of cAMP biosynthetic process;GO:0014032|neural crest cell development;GO:0001569|patterning of…	GO:0016021|integral component of membrane;GO:0005886|plasma membrane;	GO:0004962|endothelin receptor activity;GO:0004930|G-protein coupled receptor activity;	K04197	EDNRA; endothelin receptor type A
Gfod1	Glucose-fructose oxidoreductase domain-containing protein 1	0.659806	-0.599886	0.017851	0.154574	GO:0055114|oxidation-reduction process;	GO:0005576|extracellular region;	GO:0016491|oxidoreductase activity;	0	0
Mkrn1	E3 ubiquitin-protein ligase makorin-1	0.659867	-0.599752	0.000416683	0.0097921	GO:0000209|protein polyubiquitination;	0	GO:0003682|chromatin binding;GO:0016874|ligase activity;GO:0044822|poly(A) RNA binding;GO:0004842|ubiquitin-protein transferase activity;GO:0008270|zinc ion binding;	0	0
Rad23b	UV excision repair protein RAD23 homolog B	0.66083	-0.597649	0.0268605	0.203053	GO:0006974|cellular response to DNA damage stimulus;GO:0048568|embryonic organ development;GO:0006289|nucleotide-excision repair;GO:0000715|nucleotide-excision repair, DNA damage recognition;GO:0043161|proteasome-mediated ubiquitin-dependent protein catabolic process;GO:0032434|regulation of proteasomal ubiquitin-dependent protein catabolic process;GO:0007283|spermatogenesis;	GO:0005737|cytoplasm;GO:0005654|nucleoplasm;GO:0000502|proteasome complex;GO:0071942|XPC complex;	GO:0003684|damaged DNA binding;GO:0031593|polyubiquitin binding;	K10839	RAD23, HR23; UV excision repair protein RAD23
Zdhhc7	Palmitoyltransferase ZDHHC7	0.661271	-0.596686	1.72626e-05	0.000674217	GO:0018230|peptidyl-L-cysteine S-palmitoylation;GO:0018345|protein palmitoylation;	GO:0005794|Golgi apparatus;GO:0000139|Golgi membrane;GO:0016021|integral component of membrane;GO:0043231|intracellular membrane-bounded organelle;GO:0005730|nucleolus;GO:0005654|nucleoplasm;GO:0005634|nucleus;	GO:0016409|palmitoyltransferase activity;GO:0019706|protein-cysteine S-palmitoyltransferase activity;GO:0008270|zinc ion binding;	0	0
Gstm4	Glutathione S-transferase Mu 4	0.661658	-0.595843	0.0455533	0.282724	GO:0008152|metabolic process;	GO:0005737|cytoplasm;	GO:0004364|glutathione transferase activity;	K00799	GST, gst; glutathione S-transferase [EC:2.5.1.18]
Map1lc3a	Microtubule-associated proteins 1A/1B light chain 3A	0.661999	-0.5951	1.15657e-06	6.49889e-05	GO:0000045|autophagosome assembly;GO:0006914|autophagy;GO:0006995|cellular response to nitrogen starvation;GO:0000422|mitophagy;	GO:0005776|autophagosome;GO:0000421|autophagosome membrane;GO:0005737|cytoplasm;GO:0031410|cytoplasmic vesicle;GO:0005829|cytosol;GO:0005770|late endosome;GO:0005874|microtubule;GO:0031090|organelle membrane;	GO:0008017|microtubule binding;GO:0008429|phosphatidylethanolamine binding;	K10435	MAP1LC; microtubule-associated protein 1 light chain
Rnf145	RING finger protein 145	0.662352	-0.59433	0.0223613	0.178785	GO:0043161|proteasome-mediated ubiquitin-dependent protein catabolic process;GO:0000209|protein polyubiquitination;GO:0042787|protein ubiquitination involved in ubiquitin-dependent protein catabolic process;	GO:0016021|integral component of membrane;	GO:0061630|ubiquitin protein ligase activity;GO:0008270|zinc ion binding;	0	0
Stard8	Rho GTPase-activating protein 7	0.662435	-0.594149	0.0145058	0.134664	GO:0035023|regulation of Rho protein signal transduction;GO:0007165|signal transduction;	GO:0005737|cytoplasm;GO:0005925|focal adhesion;GO:0016020|membrane;	GO:0005096|GTPase activator activity;GO:0008289|lipid binding;	0	0
Nt5e	5'-nucleotidase	0.662867	-0.593209	8.63703e-05	0.00268294	GO:0046086|adenosine biosynthetic process;GO:0006196|AMP catabolic process;GO:0007159|leukocyte cell-cell adhesion;GO:0050728|negative regulation of inflammatory response;	GO:0031225|anchored component of membrane;GO:0009986|cell surface;GO:0005737|cytoplasm;GO:0070062|extracellular exosome;GO:0016020|membrane;GO:0005886|plasma membrane;	GO:0008253|5'-nucleotidase activity;GO:0046872|metal ion binding;GO:0000166|nucleotide binding;	0	0
Eif3e	Eukaryotic translation initiation factor 3 subunit E	0.663042	-0.592827	2.46929e-12	3.87387e-10	GO:0001731|formation of translation preinitiation complex;GO:0000184|nuclear-transcribed mRNA catabolic process, nonsense-mediated decay;GO:0006446|regulation of translational initiation;GO:0006413|translational initiation;	GO:0016282|eukaryotic 43S preinitiation complex;GO:0033290|eukaryotic 48S preinitiation complex;GO:0005852|eukaryotic translation initiation factor 3 complex;GO:0005634|nucleus;GO:0016605|PML body;	GO:0003743|translation initiation factor activity;	K03250	EIF3E, INT6; translation initiation factor 3 subunit E
Socs5	Suppressor of cytokine signaling 5	0.66362	-0.591571	0.0425015	0.271361	GO:0016049|cell growth;GO:0019221|cytokine-mediated signaling pathway;GO:0007173|epidermal growth factor receptor signaling pathway;GO:0007259|JAK-STAT cascade;GO:0042059|negative regulation of epidermal growth factor receptor signaling pathway;GO:0007175|negative regulation of epidermal growth factor-activated receptor activity;GO:0050728|negative regulation of inflammatory response;GO:0032715|n…	GO:0005737|cytoplasm;	GO:0005154|epidermal growth factor receptor binding;GO:0019210|kinase inhibitor activity;GO:0004860|protein kinase inhibitor activity;GO:0030971|receptor tyrosine kinase binding;	K04698	SOCS5; suppressor of cytokine signaling 5
Arhgap19	Rho GTPase-activating protein 19	0.664155	-0.590408	9.8e-08	6.98556e-06	GO:0007165|signal transduction;	0	GO:0005096|GTPase activator activity;	0	0
Prdx5	Peroxiredoxin-5, mitochondrial	0.664753	-0.58911	1.13812e-12	1.8971e-10	GO:0045454|cell redox homeostasis;GO:0034614|cellular response to reactive oxygen species;GO:0042744|hydrogen peroxide catabolic process;GO:0043066|negative regulation of apoptotic process;GO:0016480|negative regulation of transcription from RNA polymerase III promoter;GO:0006979|response to oxidative stress;	GO:0005737|cytoplasm;GO:0031410|cytoplasmic vesicle;GO:0005829|cytosol;GO:0070062|extracellular exosome;GO:0005615|extracellular space;GO:0043231|intracellular membrane-bounded organelle;GO:0005739|mitochondrion;GO:0005634|nucleus;GO:0048471|perinuclear region of cytoplasm;GO:0005782|peroxisomal matrix;GO:0005777|peroxisome;	GO:0016209|antioxidant activity;GO:0043027|cysteine-type endopeptidase inhibitor activity involved in apoptotic process;GO:0004601|peroxidase activity;GO:0046983|protein dimerization activity;GO:0005102|receptor binding;GO:0001016|RNA polymerase III regulatory region DNA binding;GO:0008379|thioredoxin peroxidase activity;	K11187	PRDX5; peroxiredoxin 5, atypical 2-Cys peroxiredoxin [EC:1.11.1.15]
Ccna2	Cyclin-A2	0.664774	-0.589065	0.00335472	0.0481393	GO:0031100|organ regeneration;GO:0051301|cell division;GO:0071314|cellular response to cocaine;GO:0071392|cellular response to estradiol stimulus;GO:0071456|cellular response to hypoxia;GO:1990314|cellular response to insulin-like growth factor stimulus;GO:0044320|cellular response to leptin stimulus;GO:0071373|cellular response to luteinizing hormone stimulus;GO:0071732|cellular response to nitr…	GO:0097124|cyclin A2-CDK2 complex;GO:0005737|cytoplasm;GO:0001939|female pronucleus;GO:0005794|Golgi apparatus;GO:0001940|male pronucleus;GO:0005654|nucleoplasm;GO:0005634|nucleus;	GO:0019901|protein kinase binding;	K06627	CCNA; cyclin A
Lsm4	U6 snRNA-associated Sm-like protein LSm4	0.665325	-0.587869	0.000782301	0.0160669	GO:0033962|cytoplasmic mRNA processing body assembly;GO:0098779|mitophagy in response to mitochondrial depolarization;GO:0000956|nuclear-transcribed mRNA catabolic process;GO:0002230|positive regulation of defense response to virus by host;GO:0000245|spliceosomal complex assembly;GO:0000387|spliceosomal snRNP assembly;GO:0098792|xenophagy;	GO:0005737|cytoplasm;GO:0000932|cytoplasmic mRNA processing body;GO:0005654|nucleoplasm;GO:0005681|spliceosomal complex;GO:0097526|spliceosomal tri-snRNP complex;GO:0005688|U6 snRNP;	GO:0044822|poly(A) RNA binding;GO:0017070|U6 snRNA binding;	K12623	LSM4; U6 snRNA-associated Sm-like protein LSm4
Cdkn1a	Cyclin-dependent kinase inhibitor 1	0.665399	-0.587708	5.48938e-06	0.000251797	GO:0031100|organ regeneration;GO:0007050|cell cycle arrest;GO:0034198|cellular response to amino acid starvation;GO:0006974|cellular response to DNA damage stimulus;GO:0031668|cellular response to extracellular stimulus;GO:0071480|cellular response to gamma radiation;GO:0034605|cellular response to heat;GO:0071479|cellular response to ionizing radiation;GO:0071493|cellular response to UV-B;GO:009…	GO:0000307|cyclin-dependent protein kinase holoenzyme complex;GO:0005737|cytoplasm;GO:0005829|cytosol;GO:0005730|nucleolus;GO:0005654|nucleoplasm;GO:0005634|nucleus;GO:0070557|PCNA-p21 complex;GO:0048471|perinuclear region of cytoplasm;GO:0043234|protein complex;	GO:0030332|cyclin binding;GO:0019912|cyclin-dependent protein kinase activating kinase activity;GO:0004861|cyclin-dependent protein serine/threonine kinase inhibitor activity;GO:0046872|metal ion binding;GO:0031625|ubiquitin protein ligase binding;	K06625	CDKN1A, P21, CIP1; cyclin-dependent kinase inhibitor 1A
Mgea5	Protein O-GlcNAcase	0.66578	-0.586882	2.42935e-08	1.998e-06	GO:0009100|glycoprotein metabolic process;GO:0006044|N-acetylglucosamine metabolic process;GO:0006517|protein deglycosylation;	GO:0005829|cytosol;GO:0016020|membrane;GO:0005634|nucleus;	GO:0016231|beta-N-acetylglucosaminidase activity;	K15719	NCOAT, MGEA5; protein O-GlcNAcase / histone acetyltransferase [EC:3.2.1.169 2.3.1.48]
Ppp1r16b	Protein phosphatase 1 regulatory inhibitor subunit 16B	0.666084	-0.586225	4.38619e-07	2.69361e-05	GO:0061028|establishment of endothelial barrier;GO:1902309|negative regulation of peptidyl-serine dephosphorylation;GO:0035308|negative regulation of protein dephosphorylation;GO:1903589|positive regulation of blood vessel endothelial cell proliferation involved in sprouting angiogenesis;GO:0001938|positive regulation of endothelial cell proliferation;GO:0035307|positive regulation of protein dep…	GO:0042995|cell projection;GO:0005634|nucleus;GO:0048471|perinuclear region of cytoplasm;GO:0005886|plasma membrane;	GO:0008599|protein phosphatase type 1 regulator activity;	K17459	PPP1R16B, TIMAP; protein phosphatase 1 regulatory inhibitor subunit 16B
Hmgn5	High mobility group nucleosome-binding domain-containing protein 5	0.666423	-0.58549	0.043896	0.277137	GO:0016569|covalent chromatin modification;GO:0006325|chromatin organization;GO:0006749|glutathione metabolic process;GO:0043066|negative regulation of apoptotic process;GO:0071157|negative regulation of cell cycle arrest;GO:0008284|positive regulation of cell proliferation;GO:0010628|positive regulation of gene expression;GO:0006357|regulation of transcription from RNA polymerase II promoter;GO:…	GO:0000785|chromatin;GO:0005730|nucleolus;GO:0005654|nucleoplasm;GO:0005634|nucleus;	GO:0003682|chromatin binding;GO:0003677|DNA binding;GO:0044822|poly(A) RNA binding;	K17045	HMGN5; high-mobility group nucleosome-binding domain-containing protein 5

## Sheet: Reactome of downregulated genes
Term	Overlap	P-value	Genes
Cell Cycle, Mitotic_Homo sapiens_R-HSA-69278	45/462	3.3683e-17	TOP2A;CDKN1A;CDCA5;GMNN;CDCA8;NCAPG;BUB1B;HMMR;NCAPH;AURKB;SMC2;CKS1B;CDC20;FZR1;CCNB1;PPP2R5E;NUF2;MAPK1;NEK2;SPDL1;FBXO5;CEP78;RAB2A;CENPU;RRM2;UBE2C;H2AFZ;GINS3;PLK1;H2AFX;ESCO2;CDC25C;NDC80;CCNA2;CENPE;TPX2;CENPF;DBF4;CENPH;BIRC5;CENPN;KIF2C;KIF20A;SPC24;SPC25
Mitotic Prometaphase_Homo sapiens_R-HSA-68877	23/107	8.64811e-17	CENPU;CDCA5;PLK1;BUB1B;NCAPG;CDCA8;NCAPH;NDC80;AURKB;SMC2;CDC20;CENPE;CCNB1;CENPF;CENPH;PPP2R5E;NUF2;BIRC5;KIF2C;CENPN;SPDL1;SPC24;SPC25
Cell Cycle_Homo sapiens_R-HSA-1640170	46/566	1.41749e-14	TOP2A;CDKN1A;CDCA5;GMNN;CDCA8;NCAPG;BUB1B;HMMR;NCAPH;AURKB;SMC2;CKS1B;CDC20;FZR1;CCNB1;MIS18BP1;PPP2R5E;NUF2;MAPK1;NEK2;SPDL1;FBXO5;CEP78;RAB2A;CENPU;RRM2;UBE2C;H2AFZ;GINS3;PLK1;H2AFX;ESCO2;CDC25C;NDC80;CCNA2;CENPE;TPX2;CENPF;DBF4;CENPH;BIRC5;CENPN;KIF2C;KIF20A;SPC24;SPC25
Resolution of Sister Chromatid Cohesion_Homo sapiens_R-HSA-2500257	20/99	3.21567e-14	CENPU;CDCA5;PLK1;BUB1B;CDCA8;NDC80;AURKB;CDC20;CENPE;CCNB1;CENPF;CENPH;PPP2R5E;NUF2;BIRC5;KIF2C;CENPN;SPDL1;SPC24;SPC25
M Phase_Homo sapiens_R-HSA-68886	30/268	2.09737e-13	CDCA5;NCAPG;CDCA8;BUB1B;NCAPH;AURKB;SMC2;CDC20;CCNB1;PPP2R5E;NUF2;MAPK1;FBXO5;SPDL1;RAB2A;CENPU;UBE2C;H2AFZ;PLK1;H2AFX;NDC80;CENPE;CENPF;CENPH;BIRC5;KIF2C;CENPN;KIF20A;SPC24;SPC25
RHO GTPases Activate Formins_Homo sapiens_R-HSA-5663220	20/114	5.34406e-13	CENPU;PLK1;BUB1B;CDCA8;NDC80;AURKB;RHOB;CDC20;CENPE;CENPF;CENPH;PPP2R5E;NUF2;BIRC5;KIF2C;CENPN;RAC1;SPDL1;SPC24;SPC25
RHO GTPase Effectors_Homo sapiens_R-HSA-195258	27/255	1.2785e-11	CDCA8;BUB1B;IQGAP3;AURKB;CDC20;PPP2R5E;NUF2;MAPK1;RAC1;SPDL1;CENPU;H2AFZ;PLK1;H2AFX;CDC25C;NDC80;RHOB;CIT;CENPE;CENPF;CENPH;PRC1;BIRC5;KIF2C;CENPN;SPC24;SPC25
Mitotic Metaphase and Anaphase_Homo sapiens_R-HSA-2555396	21/174	2.22604e-10	CENPU;UBE2C;CDCA5;PLK1;BUB1B;CDCA8;NDC80;AURKB;CDC20;CENPE;CENPF;CENPH;PPP2R5E;NUF2;BIRC5;KIF2C;CENPN;FBXO5;SPDL1;SPC24;SPC25
